# Supplementary material for: Activated platelets rescue apoptotic cells via paracrine activation of EGFR and DNA-dependent protein kinase
Source: Cell Death Dis. 2014 Sep 11;5(9):e1410–. doi: 10.1038/cddis.2014.373 (PMC4540201; doi:10.1038/cddis.2014.373)
Supplement: Supplementary Table 1 [file cddis2014373x4.xls]

## Sheet: 30 min report
Target Protein Name	Phospho Site (Human)	Full Target Protein Name	Flag-"etoposide"	Globally Normalized - "etoposide"	%Error Range "etoposide"	Log2 (Intensity Corrected) - "etoposide"	Flag-"etoposide+PRMs"	Globally Normalized - "etoposide+PRMs"	%Error Range "etoposide+PRMs"	Log2 (Intensity Corrected) - "etoposide+PRMs"	%CFC ("etoposide+PRMs" from "etoposide")	Z score ("etoposide")	Z score ("etoposide+PRMs")	Z-score Difference ("etoposide+PRMs"-"etoposide")	Z-ratio ("etoposide+PRMs", "etoposide")	Refseq	Uniprot Link
14-3-3 z	Pan-specific	14-3-3 protein zeta (cross-reacts with other isoforms)	0, 0	171.436	15.8697	7.59232	0, 0	369.505	39.3841	8.33569	115.535	-0.321056	-0.0123801	0.308676	1.00868	NP_003397	P63104
4E-BP1	S65	Eukaryotic translation initiation factor 4E binding protein 1 (PHAS1)	0, 0	185.796	0.175799	7.70837	0, 0	1226.82	51.8777	10.067	560.306	-0.283627	0.551549	0.835176	2.72916	NP_004086	Q13541
4E-BP1	T45	Eukaryotic translation initiation factor 4E binding protein 1 (PHAS1)	0, 0	137.5	43.4413	7.27408	0, 0	831.2	31.6796	9.5053	504.51	-0.423695	0.368598	0.792293	2.58903	NP_004086	Q13541
4E-BP1	T70	Eukaryotic translation initiation factor 4E binding protein 1 (PHAS1)	0, 0	287.224	27.5443	8.33682	0, 0	544.434	30.0712	8.89486	89.5506	-0.0809377	0.169758	0.250696	0.819215	NP_004086	Q13541
Abl	Pan-specific	Abelson proto-oncogene-encoded protein-tyrosine kinase	2, 2	5.13737	24.7576	2.53182	2, 2	12.0401	48.2266	3.39602	134.364	-1.95317	-1.62139	0.331778	1.08417	NP_005148	P00519
AcCoA carboxylase	S80	Acetyl coenzyme A carboxylase	0, 0	2335.3	5.52194	11.3602	0, 0	3262.35	4.64629	11.4779	39.6971	0.894161	1.01115	0.116993	0.382306	NP_000655	Q13085
Acetylated Lysine	Pan-specific	Acetylated Lysine	0, 0	160.96	5.38346	7.50134	0, 0	840.843	12.8524	9.52194	422.394	-0.350396	0.374018	0.724414	2.36722	NA	NA
Acetylated Lysine	Pan-specific	Acetylated Lysine	0, 0	947.07	36.1578	10.0581	0, 0	2391.66	11.6471	11.03	152.533	0.474217	0.865258	0.391042	1.27783	NA	NA
ACK1	Pan-specific	Activated p21cdc42Hs protein-serine kinase	0, 0	2613.79	41.1122	11.5227	0, 0	2269.18	9.87911	10.9542	-13.1843	0.946581	0.840554	-0.106027	-0.346473	NP_005772	Q07912
Adducin a + Adducin g	S726 + S693	Adducin alpha (ADD1) + Adducin gamma (ADD3)	0, 0	344.452	8.67494	8.59895	0, 0	936.172	40.533	9.67687	171.786	0.00360494	0.424487	0.420882	1.37534	NP_058432	P35611
AIF	Pan-specific	Apoptosis inducing factor (programed cell death protein 8 (PDCD8))	0, 0	1206.04	6.47734	10.4068	0, 0	1654.86	16.4377	10.4987	37.2146	0.58669	0.692194	0.105504	0.344764	NP_004199	O95831
AK2	Pan-specific	Adenylate kinase 2	0, 0	617.114	1.5821	9.44018	0, 0	820.115	36.8559	9.48593	32.8952	0.27492	0.362289	0.0873685	0.2855	NP_001616	P54819
ALK	Pan-specific	Anaplastic lymphoma kinase	0, 0	5357.55	99.5306	12.5581	0, 0	7805.23	3.07395	12.7365	45.6865	1.28053	1.4211	0.140569	0.459347	AAB71619	Q9UM73
ALS2CR7 (PFTAIRE2)	Pan-specific	Amyotrophic lateral sclerosis 2 chromosomal region candidate gene protein-serine kinase 7	0, 0	483.195	16.4124	9.08725	0, 0	528.734	31.3281	8.85264	9.42454	0.161092	0.156007	-0.0050854	-0.0166179	NP_631897	Q96Q40
AMPKa1/2	T183	5'-AMP-activated protein kinase subunit alpha 1/2	3, 0	125.181	18.68	7.13866	3, 0	580.999	57.1633	8.98864	364.127	-0.467369	0.200305	0.667674	2.1818	NP_006242	Q13131
ANKRD3	Pan-specific	Ankyrin repeat domain protein-serine kinase 3 (RIPK4, DIK)	2, 2	4.82644	73.1523	2.44175	2, 2	8.81136	119.006	2.94561	82.5642	-1.98222	-1.76811	0.214112	0.699668	NP_065690	P57078
APG1	Pan-specific	Hsp 70-related heat shock protein 1 (osmotic stress protein 94 (OSP94))	0, 0	674.555	13.4488	9.56858	0, 0	900.921	38.7307	9.6215	33.5578	0.316332	0.40645	0.0901181	0.294485	NP_055093	O95757
APG2	Pan-specific	Hsp 70-related heat shock protein 4 (HSP70RY)	0, 0	1365.92	42.1841	10.5864	0, 0	2371.6	16.0223	11.0179	73.6267	0.644615	0.8613	0.216686	0.708079	BAA75062	P34932
Arrestin b1	S412	Arrestin beta 1	0, 0	453.572	19.2057	8.99598	0, 0	1122.65	45.3275	9.93894	147.514	0.131654	0.50985	0.378195	1.23586	NP_004032	P49407
Arrestin b1	Pan-specific	Arrestin beta 1	0, 0	682.467	43.6289	9.5854	0, 0	440.953	79.32	8.59073	-35.3883	0.321757	0.0706921	-0.251065	-0.820423	NP_004032	P49407
ASK1 (MAP3K5)	S1046	Apoptosis signal regulating protein-serine kinase	0, 0	362.632	35.759	8.67315	0, 0	680.762	12.6411	9.21725	87.7282	0.0275362	0.274772	0.247236	0.807909	NP_005914	Q59GL6
ASK1 (MAP3K5)	Pan-specific	Apoptosis signal regulating protein-serine kinase	2, 0	2.37547	58.5185	1.419	2, 0	4.20095	58.8936	1.87696	76.8473	-2.31208	-2.1162	0.195876	0.640076	NP_005914	Q99683		5
ASK1 (MAP3K5)	Pan-specific	Apoptosis signal regulating protein-serine kinase	0, 0	518.765	27.984	9.18973	0, 0	455.109	18.1223	8.63631	-12.2706	0.194143	0.0855414	-0.108601	-0.354884	NP_005914	Q99683
ATF2	T69 + T71	Activating transcription factor 2 (CRE-BP1)	0, 0	1806.6	3.08993	10.9899	0, 0	3790.5	20.7661	11.6944	109.814	0.774721	1.08167	0.306946	1.00303	NP_001871	P15336
ATF2	S112	Activating transcription factor 2 (CRE-BP1)	0, 0	81.5671	47.4733	6.52071	0, 0	102.182	5.79527	6.48123	25.2729	-0.666673	-0.616439	0.0502335	0.164151	NP_001871	P15336
ATF2	T69 + T71	Activating transcription factor 2 (CRE-BP1)	0, 0	260.088	65.9793	8.19364	0, 0	296.569	21.0504	8.01847	14.0265	-0.127115	-0.115711	0.0114033	0.0372635	NP_001871	P15336
ATF2	Pan-specific	Activating transcription factor 2 (CRE-BP1)	0, 0	240.64	34.5725	8.08152	0, 0	88.2314	0.849339	6.26946	-63.3347	-0.163277	-0.68542	-0.522143	-1.70624	NP_001871	P15336
Aurora A (AIK)	Pan-specific	Aurora Kinase A (serine/threonine protein kinase 6)	3, 0	34.9417	45.7545	5.29767	3, 0	40.247	44.1138	5.13705	15.1831	-1.06113	-1.05428	0.00684399	0.0223646	NP_940835	O14965
Aurora A (AIK)	Pan-specific	Aurora Kinase A (serine/threonine protein kinase 6)	0, 0	1578.72	16.4261	10.7953	0, 0	1726.43	2.26598	10.5598	9.35597	0.711984	0.712091	0.000106592	0.000348317	NP_940835	O14965
Aurora B (AIM-1)	Pan-specific	Aurora Kinase B (serine/threonine protein kinase 12)	3, 0	646.762	177.121	9.50788	3, 0	641.335	12.4185	9.13118	-0.839173	0.296754	0.246735	-0.0500191	-0.163451	NP_004208	Q96GD4
Aurora C (AIK3)	Pan-specific	Aurora Kinase C (serine/threonine-protein kinase 13)	0, 0	173.946	45.9565	7.61328	0, 0	262.592	9.05764	7.84292	50.9621	-0.314294	-0.172892	0.141402	0.462068	NP_003151	Q9UQB9
Axl	Pan-specific	Axl proto-oncogene-encoded protein-tyrosine kinase	3, 0	169.403	29.3636	7.57511	3, 0	204.312	3.09356	7.48087	20.6065	-0.326605	-0.290824	0.0357811	0.116924	NP_001690	P30530
B23 (NPM)	S4	B23 (nucleophosmin, numatrin, nucleolar protein NO38)	0, 0	7.63276	47.6596	3.10299	0, 0	17.649	29.3975	3.94776	131.227	-1.76896	-1.44168	0.32728	1.06948	NP_002511	P06748
B23 (NPM)	T199	B23 (nucleophosmin, numatrin, nucleolar protein NO38)	0, 0	37.0551	374.545	5.38239	0, 0	58.8339	79.2162	5.68482	58.7738	-1.0338	-0.875858	0.157945	0.516127	NP_002511	P06748
B23 (NPM)	T199	B23 (nucleophosmin, numatrin, nucleolar protein NO38)	0, 0	424.973	11.6908	8.90202	0, 0	568.553	23.0132	8.9574	33.7857	0.10135	0.190129	0.0887782	0.290107	NP_002511	P06748
B23 (NPM)	T234/T237	B23 (nucleophosmin, numatrin, nucleolar protein NO38)	0, 0	365.2	73.0591	8.68333	0, 0	243.194	9.85379	7.73221	-33.408	0.0308199	-0.208955	-0.239775	-0.783531	NP_002511	P06748
Bad	S99	Bcl2-antagonist of cell death protein	0, 0	211.451	13.7437	7.89497	0, 0	372.669	9.33784	8.34799	76.2434	-0.223443	-0.00837382	0.21507	0.702798	NP_004313	Q92934
Bad	S75	Bcl2-antagonist of cell death protein	3, 3	10086.3	5.36582	13.4709	3, 3	5607.92	17.2135	12.2595	-44.4003	1.57491	1.26573	-0.309177	-1.01032	NP_004313	Q92934
Bak	Pan-specific	Bcl2 homologous antagonist/killer (BCK2L7)	0, 0	1018.04	7.01916	10.1624	0, 0	1309.99	14.9272	10.1616	28.6779	0.50784	0.582374	0.0745336	0.243559	NP_001179	Q16611
Bax	Pan-specific	Apoptosis regulator Bcl2-associated X protein	0, 0	1027.01	22.6255	10.175	0, 0	1021.77	11.4669	9.8031	-0.510222	0.511924	0.465604	-0.0463197	-0.151362	NP_620116	Q07812
Bcl2	Pan-specific	B-cell lymphoma protein 2 alpha	0, 0	530.353	53.9939	9.2216	0, 0	510.449	9.20789	8.80187	-3.75305	0.204423	0.139468	-0.0649548	-0.212257	NP_000624	P10415
Bcl-xL	Pan-specific	Bcl2-like protein 1	0, 0	11865.2	16.4588	13.7052	0, 0	4358.58	46.4717	11.8959	-63.2658	1.65049	1.14729	-0.503198	-1.64433	NP_612815	Q07817
Bcl-xS/L	Pan-specific	Bcl2-like protein 1	0, 0	2100.6	2.02588	11.2074	0, 0	3601.09	27.3689	11.6205	71.4317	0.844876	1.05758	0.212701	0.695058	NP_612815	Q07817
Bid	Pan-specific	BH3 interacting domain death agonist	0, 0	858.612	3.54197	9.91665	0, 0	1003.13	7.57244	9.77653	16.8312	0.428591	0.456948	0.028357	0.0926642	NP_001187	P55957
BLK	Pan-specific	B lymphoid tyrosine kinase	0, 0	1211.03	18.5365	10.4128	0, 0	1261.92	19.6993	10.1076	4.20244	0.588611	0.564804	-0.0238072	-0.0777963	NP_001706	P51451
BLNK	Y84	B-cell linker protein	2, 3	3.79417	809.693	2.09457	2, 3	3.891	1.06383	1.76638	2.55191	-2.09419	-2.15222	-0.0580295	-0.189627	NP_037446	O75498
BMX (Etk)	Y40	Bone marrow X protein-tyrosine kinase	0, 0	563.788	0.129606	9.3098	0, 0	1545.89	41.0506	10.4005	174.197	0.232868	0.660184	0.427315	1.39637	NP_001712	P51813
BMX (Etk)	Pan-specific	Bone marrow X protein-tyrosine kinase	0, 0	840.161	41.0728	9.88531	0, 0	637.753	51.3428	9.1231	-24.0916	0.418483	0.244103	-0.17438	-0.569834	NP_001712	P51813
BRCA1	S1497	Breast cancer type 1 susceptibility protein	0, 0	875.77	24.5833	9.9452	0, 0	1549.16	17.0723	10.4035	76.8908	0.437798	0.661176	0.223378	0.729949	NP_009225	P38398
BRD2	Pan-specific	Bromodomain-containing protein-serine kinase 2	0, 0	320.863	63.3384	8.4966	0, 0	431.675	16.5997	8.56005	34.5357	-0.0294042	0.0606988	0.090103	0.294436	NP_005095	P25440
Btk	Y223	Bruton's agammaglobulinemia tyrosine kinase	0, 0	152.989	44.6167	7.42808	0, 0	138.655	56.3815	6.9216	-9.36924	-0.374027	-0.472996	-0.0989699	-0.323411	NP_000052	Q06187
Btk	Pan-specific	Bruton's agammaglobulinemia tyrosine kinase	2, 0	6.81014	547.173	2.93847	2, 0	6.09612	73.8462	2.41414	-10.4847	-1.82202	-1.94123	-0.119211	-0.389553	NP_000052	Q06187
BUB1A	Pan-specific	BUB1 mitotic checkpoint protein-serine kinase	0, 0	228.66	2.48394	8.00785	0, 0	411.613	18.98	8.49139	80.0106	-0.187037	0.0383346	0.225371	0.736461	NP_004327	O43683
Caldesmon	S789	Caldesmon	0, 0	308.808	31.9565	8.44135	0, 0	728.305	21.4037	9.31464	135.844	-0.0472227	0.306496	0.353718	1.15587	NP_004333	Q05682
Calnexin	Pan-specific	Calnexin	0, 0	14968.9	48.3868	14.0405	0, 0	6628.58	3.044	12.5007	-55.7177	1.75861	1.34431	-0.4143	-1.35384	NP_001019820.1.	P27824
Calnexin	Pan-specific	Calnexin	0, 0	12975.2	98.9328	13.8343	0, 0	5375.63	3.21095	12.1985	-58.57	1.6921	1.24585	-0.446251	-1.45825	NP_001019820.1.	P27824
Calreticulin	Pan-specific	Calreticulin	3, 1	11358	15.624	13.6422	3, 1	9378.11	7.29587	13.0013	-17.4316	1.63016	1.50737	-0.122791	-0.401254	NP_004334.1.	P27797
CAMK1a	Pan-specific	Calcium/calmodulin-dependent protein-serine kinase 1 alpha	0, 0	1402.1	28.2247	10.6242	0, 0	931.928	8.53238	9.67032	-33.5336	0.65678	0.422351	-0.234428	-0.766058	NP_003647.1	Q14012
CaMK1d	Pan-specific	Calcium/calmodulin-dependent protein-serine kinase 1 delta	0, 0	1217.81	2.7787	10.4209	0, 0	947.102	1.35782	9.69362	-22.229	0.591209	0.429941	-0.161268	-0.526988	NP_003647	Q8IU85
CaMK1d	Pan-specific	Calcium/calmodulin-dependent protein-serine kinase 1 delta	2, 2	7.3858	1.38557	3.05554	2, 2	5.84164	90.5262	2.35262	-20.9071	-1.78426	-1.96127	-0.177006	-0.578416	NP_003647	Q8IU85
CaMK2a	T286	Calcium/calmodulin-dependent protein-serine kinase 2 alpha	0, 1	977.669	23.7958	10.104	0, 1	6216.33	1529.31	12.4081	535.832	0.489012	1.31413	0.825122	2.69631	NP_741960	Q9UQM7
CaMK2a	T286	Calcium/calmodulin-dependent protein-serine kinase 2 alpha	3, 0	44.3219	40.4069	5.64074	3, 0	18.779	7.57269	4.03729	-57.6304	-0.950481	-1.41251	-0.46203	-1.50981	NP_741960	Q9UQM7
CAMK2b	Pan-specific	Calcium/calmodulin-dependent protein-serine kinase 2 beta	0, 0	7372.89	92.0784	13.0188	0, 0	3002.69	0.387769	11.3583	-59.2739	1.4291	0.972177	-0.456923	-1.49312	NP_742081	Q13554
CAMK2d	Pan-specific	Calcium/calmodulin-dependent protein-serine kinase 2 delta	0, 0	990.266	4.96836	10.1225	0, 0	905.688	9.95686	9.62911	-8.54096	0.49497	0.40893	-0.0860399	-0.281159	NP_742126	Q13557
CAMK2g	Pan-specific	Calcium/calmodulin-dependent protein-serine kinase 2 gamma	0, 0	7690.2	48.1497	13.0796	0, 0	4273.56	36.8649	11.8675	-44.4285	1.44871	1.13804	-0.310672	-1.0152	NP_751913	Q13555
CaMK4	Pan-specific	Calcium/calmodulin-dependent protein-serine kinase 4	0, 0	258.187	25.4497	8.18306	0, 0	189.549	13.5541	7.37267	-26.5844	-0.130528	-0.326068	-0.19554	-0.638978	NP_001735	Q16566
CaMK4	Pan-specific	Calcium/calmodulin-dependent protein-serine kinase 4	0, 0	1688.83	28.0948	10.8926	0, 0	1037.44	1.6352	9.82506	-38.5705	0.743355	0.472755	-0.2706	-0.884259	NP_001735	Q16566
CaMK4	Pan-specific	Calcium/calmodulin-dependent protein-serine kinase 4	0, 3	130.73	13.5432	7.20123	0, 3	51.1697	93.4659	5.48346	-60.8584	-0.447188	-0.941447	-0.494259	-1.61512	NP_001735	Q16566
CaMKK (CaMKK2)	Pan-specific	Calcium/calmodulin-dependent protein-serine kinase kinase	0, 0	1721.16	15.4398	10.92	0, 0	1367.16	5.3726	10.2232	-20.5672	0.752177	0.602448	-0.149729	-0.489281	NP_006540	Q8N5S9
CAS	Pan-specific	Cellular apoptosis susceptibility protein (CSE1L)	0, 0	715.035	37.119	9.65266	0, 0	143.778	36.0603	6.97394	-79.8922	0.343448	-0.455947	-0.799395	-2.61224	NP_001307	P55060
CASK/Lin2	Pan-specific	Calcium/calmodulin-dependent protein-serine kinase (Lin2 homolog)	0, 0	104.833	0.898876	6.88274	0, 0	139.584	10.9107	6.93123	33.1487	-0.549908	-0.469859	0.0800491	0.261582	AAB88125	O14936
CASP1	Pan-specific	Caspase 1 (Interleukin-1 beta convertase) (alpha/beta/gamma/delta isoforms, p20)	3, 0	527.453	58.7057	9.21369	3, 0	536.014	51.3076	8.87237	1.62306	0.201871	0.162433	-0.0394378	-0.128874	NP_001214	P29466
CASP1	Pan-specific	Caspase 1 (Interleukin-1 beta convertase) (alpha/beta/gamma/delta isoforms, p20)	0, 0	215.502	27.5613	7.92235	0, 0	98.6577	12.0842	6.4306	-54.2196	-0.214614	-0.632931	-0.418318	-1.36697	NP_001214	P29466
CASP12	Pan-specific	Caspase 12	0, 0	320.74	1.35183	8.49605	0, 0	396.46	8.81627	8.43727	23.6076	-0.029582	0.0207077	0.0502897	0.164335	NP_033938	O08736
CASP2	Pan-specific	Caspase 2 (ICH1 protease)	3, 3	7991.3	33.2038	13.135	3, 3	3256.71	36.6357	11.4754	-59.2468	1.46658	1.01034	-0.456237	-1.49088	NP_001215	P42575
CASP3	Pan-specific	Caspase 3 (apopain, cysteine protease CPP32)	0, 0	148.686	0.785565	7.38691	0, 0	147.57	13.0797	7.0115	-0.750866	-0.387302	-0.443715	-0.0564136	-0.184346	NP_004337	P42574
CASP3	Pan-specific	Caspase 3 (apopain, cysteine protease CPP32)	0, 0	627.4	29.0246	9.46403	0, 0	353.191	0.0596025	8.27055	-43.7057	0.282612	-0.0336005	-0.316212	-1.03331	NP_004337	P42574
CASP4	Pan-specific	Caspase 4 (ICH2 protease, ICE(rel)-II)	0, 0	2436.21	22.1988	11.4212	0, 0	2024.25	10.8266	10.7894	-16.9096	0.913843	0.786879	-0.126964	-0.414889	NP_001216	P49662
CASP5	Pan-specific	Caspase 5 (ICH3 protease, ICE(rel)-III)	0, 0	578.271	2.44971	9.34639	0, 0	626.767	1.07915	9.09803	8.38649	0.24467	0.235938	-0.00873229	-0.0285351	NP_004338	P51878
CASP6	Pan-specific	Caspase 6 (apoptotic protease Mch2)	0, 3	621.53	20.8921	9.45047	0, 3	697.849	51.466	9.25302	12.2794	0.278238	0.286422	0.00818434	0.0267445	NP_001217	P55212
CASP7	Pan-specific	Caspase 7 (ICE-like apoptotic protease 3 (ICE-LAP3), Mch3)	0, 0	166.14	6.63675	7.54704	0, 0	335.967	3.84962	8.19842	102.22	-0.335658	-0.0570947	0.278563	0.91028	NP_01218	P55210
CASP7	Pan-specific	Caspase 7 (ICE-like apoptotic protease 3 (ICE-LAP3), Mch3)	0, 0	563.817	42.8675	9.30987	0, 0	403.712	1.81133	8.46343	-28.3966	0.232892	0.0292265	-0.203666	-0.665533	NP_01218	P55210
CASP9	Pan-specific	Caspase 9 (ICE-like apoptotic protease 6 (ICE-LAP6), Mch6, APAF3)	0, 0	86.5748	69.3615	6.60666	0, 0	52.2894	12.5134	5.51469	-39.6021	-0.638949	-0.931275	-0.292326	-0.955253	NP_033938	P55211
Catenin b1	Pan-specific	Catenin (cadherin-associated protein) beta 1	0, 0	4402.94	10.8311	12.275	0, 0	3125.97	9.7479	11.4163	-29.0026	1.18922	0.991086	-0.198136	-0.647462	NP_001895	P35222
Caveolin 2	Pan-specific	Caveolin 2	0, 0	2878.56	5.2052	11.6619	0, 0	1369.95	66.2493	10.2262	-52.4084	0.991477	0.603406	-0.388072	-1.26813	NP_001224	P51636
Caveolin 2	S36	Caveolin 2	0, 0	1520.49	29.6141	10.7411	0, 0	593.506	14.5513	9.01936	-60.9662	0.694498	0.210313	-0.484185	-1.5822	NP_001224	P51636
CD45	Pan-specific	Leukocyte common antigen CD45 receptor-tyrosine phosphatase (LCA, T200)	0, 0	1039.81	10.2232	10.1929	0, 0	533.272	8.40217	8.86497	-48.7147	0.517687	0.160023	-0.357664	-1.16876	NP_002829	P08575
Cdc25B	Pan-specific	Cell division cycle 25B phosphatase	0, 0	2593.09	122.282	11.5112	0, 0	1088.67	34.0196	9.8946	-58.0164	0.942882	0.495407	-0.447475	-1.46225	NP_004349	P30305
Cdc25C	S216	Cell division cycle 25C phosphatase	0, 2	9.5294	16.7071	3.42317	0, 2	9.40152	31.2808	3.03914	-1.34194	-1.66569	-1.73764	-0.0719526	-0.235125	NP_002882.3	P30307
Cdc25C	Pan-specific	Cell division cycle 25C phosphatase	0, 0	2411.35	36.7754	11.4064	0, 0	1543.59	6.86724	10.3983	-35.9863	0.909071	0.659486	-0.249586	-0.815588	NP_001781	P30307
CDC2L5 (CHED)	Pan-specific	Cell division cycle 2-like protein-serine kinase 5	0, 0	1236.95	14.1483	10.4434	0, 0	1198.33	2.07683	10.0331	-3.12187	0.598466	0.540507	-0.0579586	-0.189395	NP_003709	Q14004
Cdc34	Pan-specific	Cell division cycle 34 (ubiquitin-conjugating ligase)	0, 0	736.631	32.2628	9.69559	0, 0	553.355	23.3021	8.91831	-24.8803	0.357294	0.177396	-0.179898	-0.587864	NP_004350	P49427
Cdc42	Pan-specific	Cell division control protein 42 homolog	0, 0	1101.29	65.8513	10.2758	0, 0	530.032	2.43709	8.85618	-51.8716	0.544413	0.157159	-0.387254	-1.26546	NP_001782	P60953
CDK1 (CDC2)	Pan-specific	Cyclin-dependent protein-serine kinase 1	2, 2	2.79655	20.4482	1.65444	2, 2	3.37631	68.8525	1.56169	20.7315	-2.23615	-2.2189	0.0172499	0.0563688	NP_001777	P06493
CDK1 (CDC2)	Pan-specific	Cyclin-dependent protein-serine kinase 1	0, 0	1117.21	7.00044	10.2965	0, 0	987.837	11.5974	9.75437	-11.5801	0.551093	0.449731	-0.101362	-0.331228	NP_001777	P06493
CDK1 (CDC2)	Pan-specific	Cyclin-dependent protein-serine kinase 1	0, 0	2703.53	84.4859	11.5714	0, 0	2088.28	2.97198	10.8343	-22.7574	0.962289	0.801512	-0.160777	-0.525381	NP_001777	P06493
CDK1 (CDC2)	Pan-specific	Cyclin-dependent protein-serine kinase 1	0, 0	492.429	10.0559	9.11456	0, 0	362.758	21.6849	8.30911	-26.3328	0.1699	-0.0210401	-0.19094	-0.623948	NP_001777	P06493
CDK1 (CDC2)	Pan-specific	Cyclin-dependent protein-serine kinase 1	0, 0	4192.09	37.3842	12.2042	0, 0	2403.15	4.30559	11.037	-42.6741	1.16639	0.867511	-0.298877	-0.976662	NP_001777	P06493
CDK1 (CDC2)	Pan-specific	Cyclin-dependent protein-serine kinase 1	0, 0	670.404	7.96296	9.55968	0, 0	365.611	3.13651	8.32041	-45.4641	0.313459	-0.0173593	-0.330819	-1.08104	NP_001777	P06493
CDK1/2	Y15	Cyclin-dependent protein-serine kinase 1/2	0, 0	232.192	4.75676	8.02996	0, 0	287	2.35661	7.97115	23.605	-0.179906	-0.131123	0.0487826	0.15941	NP_001777	P06493
CDK1/2	Y15	Cyclin-dependent protein-serine kinase 1/2	0, 0	243.779	8.29804	8.10022	0, 0	293.74	7.18844	8.00464	20.4944	-0.157246	-0.120215	0.0370308	0.121008	NP_001777	P06493
CDK1/2	Y15	Cyclin-dependent protein-serine kinase 1/2	0, 0	221.89	30.6206	7.96449	0, 0	195.704	3.16914	7.41877	-11.8015	-0.201021	-0.311052	-0.110031	-0.359555	NP_001777	P06493
CDK1/2	T14+Y15	Cyclin-dependent protein-serine kinase 1/2	0, 0	1102.37	3.90889	10.2772	0, 0	911.543	16.6724	9.63841	-17.3107	0.54487	0.411958	-0.132913	-0.434328	NP_001777	P06493
CDK1/2	T161	Cyclin-dependent protein-serine kinase 1/2	0, 3	27.7914	25.7143	4.96735	0, 3	23.9053	22.361	4.3855	-13.9831	-1.16766	-1.29909	-0.131428	-0.429476	NP_001777	P06493
CDK10	Pan-specific	Cyclin-dependent protein-serine kinase 10 [PISSLRE]	0, 0	607.388	49.6599	9.41726	0, 0	328.371	2.69869	8.16542	-45.9373	0.267529	-0.0678425	-0.335371	-1.09592	NP_003665	Q15131
CDK2	Pan-specific	Cyclin-dependent protein-serine kinase 2	0, 0	375.446	16.0679	8.72325	0, 0	465.927	14.1279	8.6702	24.0995	0.0436949	0.0965806	0.0528856	0.172818	NP_001789	P24941
CDK2	Pan-specific	Cyclin-dependent protein-serine kinase 2	0, 0	2590.13	31.1121	11.5096	0, 0	1965.7	7.86348	10.7471	-24.108	0.94235	0.773086	-0.169265	-0.553118	NP_001789	P24941
CDK2	Pan-specific	Cyclin-dependent protein-serine kinase 2	2, 2	2.98754	59.6996	1.74975	2, 2	2.24173	68.5446	0.970854	-24.9642	-2.20541	-2.41135	-0.205946	-0.672986	NP_001789	P24941
CDK2	Pan-specific	Cyclin-dependent protein-serine kinase 2	0, 0	9906.22	51.2016	13.4449	0, 0	5487.77	2.51153	12.2282	-44.6028	1.56653	1.25555	-0.310975	-1.01619	NP_001789	P24941
CDK2	Pan-specific	Cyclin-dependent protein-serine kinase 2	0, 0	1337.63	71.9085	10.5563	0, 0	444.23	20.0176	8.60141	-66.7898	0.634877	0.0741714	-0.560705	-1.83226	NP_001789	P24941
CDK2	Pan-specific	Cyclin-dependent protein-serine kinase 2	0, 0	1692.5	50.8241	10.8957	0, 0	246.21	1877.87	7.74999	-85.4529	0.744364	-0.203164	-0.947529	-3.09631	NP_001789	P24941
CDK4	Pan-specific	Cyclin-dependent protein-serine kinase 4	3, 0	995.728	39.0709	10.1304	3, 0	1405.85	50.0461	10.2635	41.1884	0.497529	0.615562	0.118033	0.385703	NP_000066	P11802
CDK4	Pan-specific	Cyclin-dependent protein-serine kinase 4	0, 0	1322.09	2.45012	10.5394	0, 0	860.002	6.95519	9.55444	-34.9514	0.629439	0.384606	-0.244833	-0.800059	NP_000066	P11802
CDK5	Pan-specific	Cyclin-dependent protein-serine kinase 5	0, 0	2090.62	24.8902	11.2005	0, 0	2666.6	5.6598	11.187	27.5507	0.84266	0.916394	0.0737335	0.240944	NP_004926	Q00535
CDK5	Pan-specific	Cyclin-dependent protein-serine kinase 5	0, 0	1764.14	7.86688	10.9555	0, 0	2202.05	3.03373	10.9109	24.8227	0.763655	0.826442	0.062787	0.205173	NP_004926	Q00535
CDK5	Pan-specific	Cyclin-dependent protein-serine kinase 5	0, 0	1566.97	37.7065	10.7846	0, 0	788.846	19.9969	9.42984	-49.6579	0.708508	0.344021	-0.364487	-1.19106	NP_004926	Q00535
CDK5	Pan-specific	Cyclin-dependent protein-serine kinase 5	0, 3	808.557	71.3865	9.82999	0, 3	400.333	48.4753	8.4513	-50.4879	0.400643	0.0252772	-0.375365	-1.22661	NP_004926	Q00535
CDK6	Pan-specific	Cyclin-dependent protein-serine kinase 6	0, 0	2757.64	56.8609	11.6	0, 0	1868.75	4.71654	10.6741	-32.2337	0.971509	0.749317	-0.222192	-0.726073	NP_001250	Q00534
CDK6	Pan-specific	Cyclin-dependent protein-serine kinase 6	0, 0	608.576	7.95853	9.42008	0, 0	412.699	28.7321	8.49519	-32.186	0.268438	0.0395735	-0.228864	-0.747875	NP_001250	Q00534
CDK6	Pan-specific	Cyclin-dependent protein-serine kinase 6	0, 0	758.142	330.19	9.73711	0, 0	461.575	9.49066	8.65666	-39.1176	0.370686	0.0921706	-0.278516	-0.910125	NP_001250	Q00534
CDK7	Pan-specific	Cyclin-dependent protein-serine kinase 7	0, 0	1170.96	3.61468	10.3643	0, 0	1092.83	6.85703	9.90009	-6.67276	0.572957	0.497196	-0.0757608	-0.247569	NP_001790	P50613
CDK7	Pan-specific	Cyclin-dependent protein-serine kinase 7	2, 2	8.43584	16.9269	3.24732	2, 2	5.35041	63.4958	2.22589	-36.5753	-1.72241	-2.00255	-0.280137	-0.915423	NP_001790	P50613
CDK8	Pan-specific	Cyclin-dependent protein-serine kinase 8	0, 0	466.864	2.55292	9.03765	0, 0	589.784	28.3437	9.01029	26.3289	0.145095	0.207357	0.0622627	0.20346	NP_001252	P49336
CDK8	Pan-specific	Cyclin-dependent protein-serine kinase 8	0, 0	822.402	15.6492	9.85449	0, 0	949.304	1.64988	9.69697	15.4306	0.408543	0.431032	0.0224898	0.0734915	NP_001252	P49336
CDK8	Pan-specific	Cyclin-dependent protein-serine kinase 8	0, 0	2170.68	43.0357	11.2547	0, 0	901.633	0.281754	9.62264	-58.4632	0.860147	0.406821	-0.453327	-1.48137	NP_001252	P49336
CDK8	Pan-specific	Cyclin-dependent protein-serine kinase 8	3, 3	15.8447	24.4488	4.15672	3, 3	3.16815	34.7458	1.46989	-80.005	-1.42911	-2.2488	-0.819694	-2.67857	NP_001252	P49336
CDK9	Pan-specific	Cyclin-dependent protein-serine kinase 9	0, 0	5774.33	3.07586	12.6662	0, 0	6857.35	7.98601	12.5497	18.7558	1.31539	1.36025	0.0448673	0.146616	NP_001252	P50750
CDKL1	Pan-specific	Cyclin-dependent kinase-like 1	0, 0	223.722	1.48329	7.97635	0, 0	150.483	2.39254	7.0397	-32.7367	-0.197196	-0.434529	-0.237333	-0.77555	NP_004187.2	Q00532
Chk1	Pan-specific	Checkpoint protein-serine kinase 1	0, 0	8537.1	17.3738	13.2303	0, 0	8397.71	19.9697	12.842	-1.63275	1.49732	1.45548	-0.0418381	-0.136717	NP_001265	O14757
Chk1	Pan-specific	Checkpoint protein-serine kinase 1	0, 0	1616.08	0.797827	10.8291	0, 0	761.944	5.13127	9.37979	-52.8522	0.722865	0.327715	-0.39515	-1.29126	NP_001265	O14757
Chk2	T68	Checkpoint protein-serine kinase 2	0, 0	1358.57	3.39761	10.5787	0, 0	1517.02	10.0912	10.3733	11.6631	0.642104	0.651326	0.00922194	0.0301352	NP_009125	O96017
Chk2	Pan-specific	Checkpoint protein-serine kinase 2	2, 2	7.81843	449.52	3.13767	2, 2	5.73013	13.7546	2.32481	-26.71	-1.75777	-1.97032	-0.212551	-0.694567	NP_009125	O96017
c-IAP1	Pan-specific	Cellular inhibitor of apoptosis protein 1 (baculoviral IAP repeat-containing protein 3, apoptosis inhibitor 2 (API2))	0, 0	700.915	24.2898	9.62389	0, 0	582.557	4.03477	8.9925	-16.8862	0.334168	0.201563	-0.132605	-0.433323	NP_001156	Q13490
CK1d	Pan-specific	Casein protein-serine kinase 1 delta	0, 0	2027.7	14.1784	11.1564	0, 0	1334.07	4.15693	10.1879	-34.2078	0.828442	0.590932	-0.23751	-0.776129	NP_001884	P48730
CK1e	Pan-specific	Casein protein-serine kinase 1 epsilon	3, 3	4822.97	10.6361	12.4065	3, 3	3354.06	32.0805	11.5179	-30.4566	1.23162	1.02418	-0.207437	-0.677855	NP_001885	P49674
CK1g	Pan-specific	Casein kinase I gamma 1 isoform	2, 2	6.03994	1.9305	2.76532	2, 2	5.28064	30.2574	2.20696	-12.5713	-1.87786	-2.00871	-0.130851	-0.427591	NP_071331	Q8IXA3
CK1g2	Pan-specific	Casein protein-serine kinase 1 gamma 2	0, 0	485.762	3.18115	9.0949	0, 0	560.086	4.361	8.93575	15.3004	0.163558	0.183078	0.0195195	0.0637851	NP_001310	P78368
CK2a	Pan-specific	Casein protein-serine kinase 2 alpha/ alpha prime	0, 0	391.982	14.6452	8.78543	0, 0	337.363	48.5884	8.2044	-13.9342	0.0637497	-0.0551469	-0.118897	-0.388527	NP_001887	P68400
c-Myc	T58/S62	Myc proto-oncogene protein	0, 0	64.8447	11.1545	6.18971	0, 0	23.5061	8.43813	4.36121	-63.7502	-0.773427	-1.307	-0.533576	-1.7436	NP_002458.2	P01106
Cofilin 1	S3	Cofilin 1	0, 0	461.739	29.3028	9.02172	0, 0	281.841	1.17077	7.94498	-38.961	0.139959	-0.139648	-0.279607	-0.91369	NP_005498	P23528
Cofilin 1	Pan-specific	Cofilin 1	0, 0	1764.51	31.5566	10.9558	0, 0	439.788	14.3699	8.58691	-75.0759	0.763752	0.0694484	-0.694303	-2.26882	NP_005498	P23528
Cofilin 2	S3	Cofilin 2	0, 0	1952.43	12.3628	11.1018	0, 0	2066.1	2.02789	10.8189	5.82214	0.81084	0.796494	-0.0143455	-0.0468778	NP_068733	Q9Y281
Cortactin	Y466	Cortactin (amplaxin) (mouse)	0, 0	2777.17	47.655	11.6102	0, 0	2359.22	7.8129	11.0103	-15.0495	0.974793	0.85884	-0.115953	-0.378908	NP_031829	Q60598
COT	Pan-specific	Osaka thyroid oncogene protein-serine kinase (Tpl2)	0, 0	1602.94	15.2229	10.8173	0, 0	1373.33	18.2707	10.2297	-14.324	0.719067	0.604564	-0.114503	-0.37417	NP_005195	P41279
COT	Pan-specific	Osaka thyroid oncogene protein-serine kinase (Tpl2)	0, 0	733.291	11.2662	9.68903	0, 0	488.735	8.93915	8.73915	-33.3504	0.355179	0.11904	-0.236139	-0.771648	NP_005195	P41279
COX2	Pan-specific	Cyclo-oxygenase 2 (prostaglandin G/H synthase 2 precursor)	0, 0	681.575	45.7923	9.58352	0, 0	282.178	6.16879	7.94671	-58.5991	0.321149	-0.139086	-0.460235	-1.50394	NP_000954	P35354
CPG16/CaMKinase VI	Pan-specific	Serine/threonine-protein kinase DCAMKL1	0, 0	685.048	24.8283	9.59085	0, 0	525.772	12.7424	8.84454	-23.2504	0.323514	0.153367	-0.170147	-0.556002	NP_004725	O15075
CREB1	S133	cAMP response element binding protein 1	0, 0	2920.71	22.2896	11.6829	0, 0	2391.57	0.131429	11.03	-18.1167	0.998241	0.865241	-0.133001	-0.434615	NP_004370	P16220
CREB1	S129+S133	cAMP response element binding protein 1	0, 0	718.026	72.4148	9.65868	0, 0	446.264	8.2842	8.608	-37.8485	0.345391	0.0763177	-0.269073	-0.879268	NP_004370	P16220
CREB1	S133	cAMP response element binding protein 1	0, 0	256.451	47.3905	8.17333	0, 0	49.1064	12.1609	5.42408	-80.8515	-0.133667	-0.960789	-0.827121	-2.70284	NP_004370	P16220
Crystallin aB	Pan-specific	Crystallin alpha B (heat-shock 20 kDa like-protein)	2, 2	3.79062	2.51542	2.09322	2, 2	5.39387	57.6087	2.23756	42.2952	-2.09463	-1.99874	0.0958856	0.313332	NP_001876	P02511
Crystallin aB	Pan-specific	Crystallin alpha B (heat-shock 20 kDa like-protein)	0, 0	2961.64	50.0603	11.703	0, 0	2864.81	4.8175	11.2905	-3.26943	1.00472	0.950087	-0.0546289	-0.178515	NP_001876	P02511
Crystallin aB	S19	Crystallin alpha B (heat-shock 20 kDa like-protein)	2, 2	4.88863	140.322	2.46022	2, 2	3.15557	53.8665	1.46415	-35.4507	-1.97626	-2.25067	-0.274406	-0.896697	NP_001876	P02511
Crystallin aB	Pan-specific	Crystallin alpha B (heat-shock 20 kDa like-protein)	0, 0	6358.08	89.4191	12.8052	0, 0	3646.03	1.33827	11.6384	-42.6551	1.3602	1.06341	-0.296792	-0.969846	NP_001876	P02511
Crystallin aB	S45	Crystallin alpha B (heat-shock 20 kDa like-protein)	3, 2	2.94046	83.204	1.72683	3, 2	1.57035	29.6526	0.457332	-46.595	-2.2128	-2.57862	-0.365826	-1.19544	NP_001876	P02511
Crystallin aB	Pan-specific	Crystallin alpha B (heat-shock 20 kDa like-protein)	3, 3	14865.8	3.95234	14.0305	3, 3	3983.22	4.06928	11.766	-73.2055	1.75539	1.10497	-0.650423	-2.12543	NP_001876	P02511
Csk	Pan-specific	C-terminus of Src tyrosine kinase	0, 0	2899.6	9.16945	11.6724	0, 0	2186.37	2.60941	10.9006	-24.5974	0.994866	0.823084	-0.171782	-0.561343	NP_004374	P41240
Csk	Pan-specific	C-terminus of Src tyrosine kinase	0, 0	1958.8	83.578	11.1065	0, 0	1130.2	12.638	9.94861	-42.3015	0.812358	0.512999	-0.299358	-0.978234	NP_004374	P41240
Cyclin A	Pan-specific	Cyclin A1	3, 3	18789.9	23.5355	14.3685	3, 3	8506.04	2.30047	12.8605	-54.7309	1.86439	1.4615	-0.40289	-1.31655	NP_003905	P78396
Cyclin B1	Pan-specific	Cyclin B1	0, 0	458.78	19.2222	9.01245	0, 0	940.914	33.3314	9.68416	105.09	0.136967	0.426861	0.289894	0.947306	NP_114172	P14635
Cyclin D1	Pan-specific	Cyclin D1 (PRAD1)	0, 0	570.151	66.2005	9.32599	0, 0	645.328	11.7581	9.14013	13.1854	0.23809	0.249652	0.0115615	0.0377804	NP_444284	P24385
Cyclin D1	Pan-specific	Cyclin D1 (PRAD1)	3, 0	23.0742	69.6673	4.699	3, 0	4.48345	9.40171	1.97085	-80.5694	-1.25421	-2.08562	-0.831408	-2.71685	NP_444284	P24385
Cyclin E	Pan-specific	Cyclin E1	0, 0	985.89	37.1938	10.1161	0, 0	6958.03	83.3238	12.5707	605.761	0.492909	1.3671	0.874195	2.85667	NP_001229	P24864
Cyclin G1	Pan-specific	Cyclin G1	2, 2	5.36568	135.556	2.59455	2, 2	3.33514	985.366	1.54399	-37.8431	-1.93294	-2.22466	-0.291722	-0.953282	NP_004051	P51959
CytoC	Pan-specific	Cytochrome C	0, 0	650.92	34.8218	9.51713	0, 0	1510.4	7.86799	10.367	132.04	0.299736	0.649269	0.349533	1.14219	NP_061820	P99999
Dab1	Y198	Disabled homolog 1	0, 0	738.827	76.7753	9.69988	0, 0	1122.83	18.2548	9.93917	51.9748	0.358679	0.509925	0.151246	0.494237	NP_066566	O75553
DAPK1	Pan-specific	Death-associated protein kinase 1	0, 0	168.222	10.3335	7.56501	0, 0	1105.22	7.44037	9.91636	557.001	-0.329862	0.502495	0.832357	2.71995	NP_004929	P53355
DAPK2	Pan-specific	Death-associated protein kinase 2	0, 0	189.38	24.7312	7.73593	0, 0	509.269	39.4532	8.79853	168.914	-0.274738	0.13838	0.413117	1.34997	NP_055141	Q9UIK4
DAXX	Pan-specific	Death-associated protein 6 (BING2)	0, 0	880.738	1.0847	9.95336	0, 0	3957.88	50.425	11.7568	349.382	0.44043	1.10197	0.661543	2.16177	NP_001341	Q9UER7
DDIT3(CHOP)	Pan-specific	DNA damage-inducible transcript 3 protein	0, 0	2149.5	25.6634	11.2406	0, 0	5764.97	48.0364	12.2993	168.201	0.855584	1.27871	0.423128	1.38268	NP_031863.3.	P35639
DFF35 + DFF45	Pan-specific	DNA fragmentation factor alpha (ICAD) 45-kDa subunit + DNA fragmentation factor alpha (ICAD) 35-kDa subunit	2, 2	3.4717	143.108	1.96643	2, 2	2.228	137.024	0.961994	-35.8239	-2.13552	-2.41424	-0.278717	-0.910782	NP_004392	O00273
DGKz	Pan-specific	Diacylglycerol kinase zeta	0, 3	457.932	14.5881	9.00978	0, 3	1727.14	42.7748	10.5604	277.162	0.136105	0.712286	0.57618	1.88282	NP_963290	Q13574
DNAPK	Pan-specific	DNA-activated protein-serine kinase	0, 0	189.565	7.67192	7.73734	0, 0	790.627	44.2042	9.4331	317.075	-0.274284	0.34508	0.619364	2.02394	NP_008835	P78527
DNAPK	Pan-specific	DNA-dependent protein kinase catalytic subunit	0, 0	5605.26	3.96994	12.6234	0, 0	14243.2	4.90667	13.6042	154.105	1.30156	1.70376	0.402198	1.31429	NP_008835.5	P78527
Dok2	Y139	Docking protein 2	0, 1	2912.51	14.6754	11.6788	0, 1	4147.86	0.202047	11.8244	42.4154	0.996932	1.12401	0.127073	0.415244	NP_034201	O60496
Dok2	Y139	Docking protein 2 (mouse)	2, 2	5.3941	29.6296	2.60217	2, 2	5.22002	73.6434	2.1903	-3.22729	-1.93048	-2.01414	-0.0836571	-0.273372	NP_034201	O60496
DRAK2	Pan-specific	DAP kinase-related apoptosis-inducing protein-serine kinase 2 (STK17B)	0, 0	1274.86	97.423	10.4869	0, 0	3820.54	24.9995	11.7058	199.684	0.612512	1.08538	0.472865	1.54521	NP_004217	O94768
eEF2K	Pan-specific	Elongation factor-2 protein-serine kinase	0, 0	14.888	22.711	4.06686	0, 0	42.6843	47.5864	5.22188	186.703	-1.45809	-1.02665	0.431434	1.40983	NP 037434	O00418
EGFR	Y1197	Epidermal growth factor receptor-tyrosine kinase	0, 0	26.9021	46.8699	4.92044	0, 0	112.415	50.6277	6.61893	317.865	-1.18279	-0.571587	0.611205	1.99728	NP_005219	P00533
EGFR	T693	Epidermal growth factor receptor-tyrosine kinase	0, 0	84.5494	8.16133	6.57251	0, 0	329.335	5.56276	8.16965	289.518	-0.649964	-0.0664647	0.583499	1.90674	NP_005219	P00533
EGFR	Y1197	Epidermal growth factor receptor-tyrosine kinase	0, 0	38.7332	45.7918	5.44629	0, 0	120.676	14.8947	6.72124	211.556	-1.01319	-0.538263	0.474932	1.55197	NP_005219	P00533
EGFR	Y1172	Epidermal growth factor receptor-tyrosine kinase	0, 0	995.823	38.0635	10.1305	0, 0	2909.06	11.461	11.3126	192.126	0.497573	0.95729	0.459717	1.50225	NP_005219	P00533
EGFR	Y1172	Epidermal growth factor receptor-tyrosine kinase	0, 1	1566.25	37.6826	10.7839	0, 1	3789.13	35.146	11.6939	141.924	0.708292	1.0815	0.373205	1.21955	NP_005219	P00533
EGFR	Pan-specific	Epidermal growth factor receptor-tyrosine kinase	2, 2	3.50634	67.9933	1.98076	2, 2	7.89465	85.7486	2.78712	125.153	-2.1309	-1.81973	0.311167	1.01682	NP_005219	P00533
EGFR	Y1092	Epidermal growth factor receptor-tyrosine kinase	0, 0	1014.42	9.16198	10.1572	0, 0	1977.56	34.9718	10.7557	94.9453	0.506181	0.775911	0.269731	0.881417	NP_005219	P00533
eIF2a	S52	Eukaryotic translation initiation factor 2 alpha	0, 0	873.391	71.2729	9.94127	0, 0	2201.71	14.7715	10.9107	152.088	0.436532	0.82637	0.389837	1.2739	NP_004085	P05198
eIF2a	S52	Eukaryotic translation initiation factor 2 alpha	0, 0	475.318	23.3956	9.06354	0, 0	897.495	24.2232	9.616	88.8198	0.153444	0.404659	0.251214	0.820911	NP_004085	P05198
eIF4E	S209	Eukaryotic translation initiation factor 4 (mRNA cap binding protein)	0, 0	4392.45	26.9342	12.2716	0, 0	7785.83	12.1812	12.7329	77.2547	1.18811	1.41993	0.231817	0.757524	NP_001959	P06730
eIF4E	Pan-specific	Eukaryotic translation initiation factor 4 (mRNA cap binding protein)	0, 0	1084.51	98.5883	10.2536	0, 0	1641.8	19.2792	10.4873	51.387	0.537269	0.688472	0.151203	0.494098	NP_001959	P06730
eIF4E	S209	Eukaryotic translation initiation factor 4 (mRNA cap binding protein)	0, 3	420.798	46.696	8.88777	0, 3	244.495	43.1153	7.7399	-41.8974	0.0967563	-0.206449	-0.303206	-0.990806	NP_001959	P06730
eIF4G	S1107	Eukaryotic translation initiation factor 4 gamma 1	0, 0	2342.52	22.1523	11.3646	0, 0	2896.59	17.4753	11.3064	23.6528	0.895596	0.955272	0.0596757	0.195006	NP_004944	Q04637
EphA1	Pan-specific	Ephrin type-A receptor 1 protein-tyrosine kinase	3, 0	257.512	16.7945	8.17929	3, 0	668.291	2.33021	9.19058	159.518	-0.131745	0.266083	0.397828	1.30001	NP_005223	P21709
ErbB2 (HER2)	Pan-specific	ErbB2 (Neu) receptor-tyrosine kinase	0, 0	161.882	26.6462	7.50959	0, 0	437.819	31.2227	8.58044	170.456	-0.347738	0.0673404	0.415078	1.35638	NP_004439	P04626
ErbB2 (HER2)	Y1112	ErbB2 (Neu) receptor-tyrosine kinase	1, 1	13176.7	22.458	13.8565	1, 1	17372.7	8.70637	13.8908	31.8443	1.69927	1.7971	0.0978232	0.319664	NP_004439	P04626
ErbB2 (HER2)	Pan-specific	ErbB2 (Neu) receptor-tyrosine kinase	0, 0	2368.54	5.85808	11.3806	0, 0	2986.81	38.9594	11.3506	26.1031	0.900737	0.969685	0.0689479	0.225306	NP_004439	P04626
ErbB2 (HER2)	Y1248	ErbB2 (Neu) receptor-tyrosine kinase	0, 0	3893.21	30.3097	12.0975	0, 0	4787.27	7.17517	12.0312	22.9648	1.13197	1.19138	0.0594079	0.194131	NP_004439	P04626
ErbB2 (HER2)	T686	ErbB2 (Neu) receptor-tyrosine kinase	0, 1	8627.44	77.5322	13.2455	0, 1	5305.46	50.9777	12.1795	-38.5049	1.50222	1.23968	-0.262541	-0.857922	NP_004439	P04626
ErbB2 (HER2)	Y1248	ErbB2 (Neu) receptor-tyrosine kinase	3, 2	21.1855	69.9389	4.5758	3, 2	1870.06	99.7178	10.6751	8727.05	-1.29395	0.749646	2.04359	6.67799	NP_004439	P04626
Erk1 + Erk2	Pan-specific	Extracellular regulated protein-serine kinase 1 (p44 MAP kinase) + Extracellular regulated protein-serine kinase 2 (p42 MAP kinase)	3, 0	390.907	21.2726	8.78147	3, 0	1458.81	81.3807	10.3168	273.186	0.062472	0.632939	0.570467	1.86415	AAA36142.1	P27361
Erk1 + Erk2	Pan-specific	Extracellular regulated protein-serine kinase 1 (p44 MAP kinase) + Extracellular regulated protein-serine kinase 2 (p42 MAP kinase)	0, 0	67.3526	135.221	6.24445	0, 0	219.799	49.4496	7.58628	226.341	-0.755771	-0.256488	0.499283	1.63154	AAA36142.1, NP_002736	P27361, P28482
Erk1 + Erk2	[T202+Y204] + [T185+Y187]	Extracellular regulated protein-serine kinase 1 (p44 MAP kinase) + Extracellular regulated protein-serine kinase 2 (p42 MAP kinase)	0, 0	155.475	9.24677	7.45133	0, 0	272.983	6.61011	7.89891	75.58	-0.366528	-0.154655	0.211872	0.69235	AAA36142.1	P27361
Erk1 + Erk2	[T202+Y204] + [T185+Y187]	Extracellular regulated protein-serine kinase 1 (p44 MAP kinase) + Extracellular regulated protein-serine kinase 2 (p42 MAP kinase)	0, 0	2076.54	45.5591	11.1908	0, 0	3161.15	22.9768	11.4325	52.2315	0.839517	0.996345	0.156828	0.512478	AAA36142.1	P27361
Erk1 + Erk2	Pan-specific	Extracellular regulated protein-serine kinase 1 (p44 MAP kinase) + Extracellular regulated protein-serine kinase 2 (p42 MAP kinase)	0, 0	2111.2	56.3475	11.2146	0, 0	3199.19	29.5627	11.4497	51.5341	0.84722	1.00197	0.154747	0.505678	AAA36142.1, NP_002736	P27361, P28482
Erk1 + Erk2	Pan-specific	Extracellular regulated protein-serine kinase 1 (p44 MAP kinase) + Extracellular regulated protein-serine kinase 2 (p42 MAP kinase)	1, 1	2230.82	48.5368	11.2941	1, 1	2347.79	7.82775	11.0033	5.24361	0.872862	0.856558	-0.016304	-0.0532777	AAA36142.1	P27361
Erk1 + Erk2	Pan-specific	Extracellular regulated protein-serine kinase 1 (p44 MAP kinase) + Extracellular regulated protein-serine kinase 2 (p42 MAP kinase)	0, 0	6369.15	133.988	12.8077	0, 0	5111.81	50.7285	12.1259	-19.7411	1.36101	1.2222	-0.138804	-0.453579	AAA36142.1	P27361
Erk1 + Erk2	Pan-specific	Extracellular regulated protein-serine kinase 1 (p44 MAP kinase) + Extracellular regulated protein-serine kinase 2 (p42 MAP kinase)	0, 1	2683.63	98.5546	11.5608	0, 1	1620.75	9.94391	10.4687	-39.6062	0.958851	0.682406	-0.276445	-0.903358	AAA36142.1	P27361
Erk1 + Erk2	[T202+Y204] + [T185+Y187]	Extracellular regulated protein-serine kinase 1 (p44 MAP kinase) + Extracellular regulated protein-serine kinase 2 (p42 MAP kinase)	0, 0	1029.34	46.3972	10.1783	0, 0	547.042	18.9745	8.90175	-46.8552	0.512977	0.172003	-0.340974	-1.11422	AAA36142.1	P27361
Erk2	Pan-specific	Extracellular regulated protein-serine kinase 2 (p42 MAP kinase)	0, 0	531.08	28.6981	9.22357	0, 0	995.901	5.2271	9.7661	87.5236	0.20506	0.453551	0.248491	0.812012	NP_002736	P28482
Erk3	Pan-specific	Extracellular regulated protein-serine kinase 3	0, 0	585.495	74.1455	9.3643	0, 0	625.359	22.8805	9.09479	6.8087	0.250447	0.234881	-0.0155659	-0.0508658	NP_002739	Q16659
Erk4	Pan-specific	Extracellular regulated protein-serine kinase 4	2, 2	1.07136	284.337	0.27023	2, 2	3.00231	69.7917	1.39232	180.234	-2.68258	-2.27407	0.408514	1.33493	NP_002738	Q13164
Erk5	Pan-specific	Extracellular regulated protein-serine kinase 5 (Big MAP kinase 1 (BMK1))	0, 0	132.049	13.0828	7.21572	0, 0	229.377	34.7751	7.64782	73.7058	-0.442516	-0.236444	0.206072	0.673397	NP_620602	Q13164
Erk5	Pan-specific	Extracellular regulated protein-serine kinase 5 (Big MAP kinase 1 (BMK1))	0, 0	254.786	7.25403	8.16393	0, 0	408.671	69.5108	8.48104	60.3978	-0.136698	0.0349641	0.171662	0.560951	NP_620602	Q13164
Erk5	T218+Y220	Extracellular regulated protein-serine kinase 5 (Big MAP kinase 1 (BMK1))	0, 0	636.204	11.5175	9.48413	0, 0	800.948	14.1644	9.45181	25.8949	0.289096	0.351175	0.0620798	0.202863	NP_620602	Q13164
Erk5	T218+Y220	Extracellular regulated protein-serine kinase 5 (Big MAP kinase 1 (BMK1))	0, 0	511.287	63.1831	9.16878	0, 0	641.003	32.056	9.13043	25.3706	0.187386	0.246492	0.0591058	0.193144	NP_620602	Q13164
Erk5	Pan-specific	Extracellular regulated protein-serine kinase 5 (Big MAP kinase 1 (BMK1))	0, 0	2391.5	25.1427	11.3945	0, 0	1809.07	11.1063	10.6273	-24.3544	0.905226	0.734063	-0.171162	-0.559319	NP_620602	Q13164
ERP57	Pan-specific	ER protein 57 kDa (protein disulfide isomerase-associated 3; 58 kDa glucose regulated protein)	0, 0	60.609	26.5294	6.09225	0, 0	88.7106	23.29	6.27728	46.3653	-0.804858	-0.682874	0.121984	0.398616	NP_005304	P30101
ERP72	Pan-specific	ER protein 72 kDa (protein disulfide isomerase-associated 4)	0, 0	88.5532	2.60599	6.63926	0, 0	183.358	34.1883	7.32477	107.06	-0.628436	-0.341673	0.286763	0.937075	NP_004902	P13667
FAK	Y576	Focal adhesion protein-tyrosine kinase	0, 0	459.888	20.4076	9.01593	0, 0	697.982	3.61205	9.25329	51.7721	0.138089	0.286511	0.148422	0.485009	NP_005598	Q05397
FAK	Y397	Focal adhesion protein-tyrosine kinase	3, 3	6170.54	12.5318	12.762	3, 3	7483.57	5.82402	12.6758	21.2791	1.34627	1.40132	0.0550553	0.179908	NP_005598	Q05397
FAK	S722	Focal adhesion protein-tyrosine kinase	0, 0	984.547	54.1324	10.1141	0, 0	1169.58	7.00304	9.99802	18.7937	0.492275	0.529094	0.0368197	0.120318	NP_005598	Q05397
FAK	S843	Focal adhesion protein-tyrosine kinase	0, 0	3340.83	9.70178	11.8768	0, 0	3850.52	0.0586518	11.7171	15.2566	1.06077	1.08905	0.0282765	0.0924011	NP_005598	Q05397
FAK	S732	Focal adhesion protein-tyrosine kinase	0, 0	783.205	24.8539	9.78403	0, 0	868.794	21.1249	9.56911	10.928	0.38582	0.389385	0.00356565	0.0116517	NP_005598	Q05397
FAK	S910	Focal adhesion protein-tyrosine kinase	2, 2	4.25434	39.2953	2.25972	2, 2	4.55322	79.7644	1.99313	7.02528	-2.04093	-2.07836	-0.0374348	-0.122328	NP_005598	Q05397
FAK	Pan-specific	Focal adhesion protein-tyrosine kinase	0, 0	1173.12	39.6514	10.3669	0, 0	1071.85	2.20162	9.87213	-8.63272	0.573813	0.488087	-0.0857264	-0.280134	NP_005598	Q05397
FAS	Pan-specific	Tumor necrosis factor superfamily member 6 (Apo1, CD95)	0, 0	72.282	6.14122	6.34635	0, 0	104.028	7.0965	6.50707	43.9189	-0.722904	-0.608025	0.114879	0.375399	NP_003789	P25445
FasL	Pan-specific	Tumor necrosis factor ligand, member 6	0, 0	532.992	123.123	9.22876	0, 0	459.811	9.46863	8.65114	-13.7302	0.206732	0.0903716	-0.11636	-0.380238	NP_000630	P48023
Fes	Pan-specific	Fes/Fps protein-tyrosine kinase	0, 0	716.001	13.3988	9.65461	0, 0	747.579	6.40015	9.35233	4.41041	0.344076	0.318771	-0.0253056	-0.0826929	NP_001996	P07332
FGFR2	Pan-specific	Fibroblast growth factor receptor-tyrosine kinase 2 (BEK)	0, 0	1598.9	22.8634	10.8136	0, 0	1354.68	6.09784	10.21	-15.274	0.717892	0.598138	-0.119755	-0.391331	P21802	P21802
FKBP52	Pan-specific	FK506-binding protein 4	0, 0	258.892	42.3248	8.187	0, 0	259.276	18.6458	7.82459	0.148384	-0.129259	-0.178864	-0.0496049	-0.162097	NP_002005	Q02790
FKHRL1	T32	Forkhead-like transcription factor 1 (FOXO3A)	0, 0	633.326	32.7607	9.47759	0, 0	844.147	5.39472	9.52759	33.288	0.286986	0.375861	0.0888756	0.290425	NP_001446	O43524
Fos	T232	Fos-c FBJ murine osteosarcoma oncoprotein-related transcription factor	0, 0	755.316	33.7832	9.73172	0, 0	545.295	4.81928	8.89714	-27.8056	0.368949	0.170501	-0.198448	-0.648483	NP_005243	P01100
Fos	Pan-specific	Fos-c FBJ murine osteosarcoma oncoprotein-related transcription factor	2, 2	3.73643	295.991	2.07245	2, 2	2.52309	36.5926	1.14143	-32.4733	-2.10133	-2.35579	-0.254461	-0.831519	NP_005243	P01100
Fyn	Pan-specific	Fyn proto-oncogene-encoded protein-tyrosine kinase	0, 0	1424.99	14.6379	10.6475	0, 0	1365.32	9.44904	10.2213	-4.18731	0.664314	0.601814	-0.0624996	-0.204234	NP_002028	P06241
GAP-43	S41	Growth associated protein 43 (Neuromodulin)	0, 0	31.3963	19.4995	5.14331	0, 0	35.7841	14.5846	4.96749	13.9756	-1.11091	-1.10952	0.00139552	0.00456025	NP_002036	P17677
GCK	Pan-specific	Germinal centre protein-serine kinase	0, 0	1087.35	12.6724	10.2574	0, 0	1051.1	15.7899	9.84393	-3.33382	0.538488	0.478902	-0.0595852	-0.194711	NP_004570	Q12851
GFAP	S8	Glial fibrillary acidic protein	0, 0	3920.13	58.6227	12.1075	0, 0	3578.42	1.98969	11.6113	-8.71687	1.13518	1.05461	-0.0805686	-0.26328	NP_002046	P14136
GNB2L1	Pan-specific	Guanine nucleotide-binding protein beta (receptor for activated C kinase 1 (RACK1))	0, 0	728.995	43.9312	9.68055	0, 0	575.108	3.28107	8.97393	-21.1094	0.352445	0.195515	-0.156929	-0.512809	NP_006089	P63244
GRK2 (BARK1)	S670	G protein-coupled receptor-serine kinase 2	0, 0	2872.64	10.4174	11.6589	0, 0	3322.62	21.1939	11.5043	15.6645	0.990519	1.01976	0.0292369	0.0955395	NP_001610	P25098
GRK2 (BARK1)	Pan-specific	G protein-coupled receptor-serine kinase 2	0, 0	2203.92	26.7702	11.2766	0, 0	2129.52	2.25689	10.8626	-3.37605	0.867218	0.810702	-0.0565166	-0.184683	NP_001610	P25098
GRK3 (BARK2)	Pan-specific	G protein-coupled receptor-serine kinase 3	0, 0	369.512	1.57424	8.70027	0, 0	439.863	2.60671	8.58715	19.039	0.0362817	0.069529	0.0332473	0.108645	NP_005151	P35626
GroEL	Pan-specific	GroEL homolog (may correspond to Hsp60)	0, 0	1894.56	47.1583	11.0584	0, 0	2264.09	0.00202068	10.951	19.5052	0.79684	0.839499	0.0426591	0.1394	NP_002147	P10809
Grp75	Pan-specific	Glucose regulated protein 75	0, 0	15266.8	32.4963	14.0689	0, 0	11805.2	1.71268	13.3334	-22.6742	1.76778	1.61553	-0.152248	-0.497512	NP_004125	P38646
Grp78	Pan-specific	Glucose regulated protein 78	3, 3	5756.07	30.016	12.6617	3, 3	5774.25	8.12057	12.3017	0.315756	1.31391	1.27947	-0.034447	-0.112565	NP_005338	P11021
Grp78	Pan-specific	Glucose regulated protein 78	0, 0	7892.29	32.4705	13.117	0, 0	4857.18	5.52525	12.0521	-38.4567	1.46078	1.19819	-0.262585	-0.858067	NP_005338	P11021
Grp94	Pan-specific	Glucose regulated protein 94 (endoplasmin)	0, 0	242.102	23.2541	8.09026	0, 0	266.779	2.37029	7.86575	10.1928	-0.160458	-0.165458	-0.00499997	-0.0163388	NP_003290	P14625
Grp94	Pan-specific	Glucose regulated protein 94 (endoplasmin)	0, 0	6222.29	45.7537	12.774	0, 0	5472.22	0.922281	12.2242	-12.0547	1.35015	1.25422	-0.095933	-0.313487	NP_003290	P14625
GSK3a + GSK3b	Pan-specific	Glycogen synthase-serine kinase 3 alpha + Glycogen synthase-serine kinase 3 beta	0, 0	818.679	18.6469	9.84794	0, 0	1113.36	5.48531	9.92695	35.9948	0.406432	0.505945	0.0995128	0.325185	NP_063937	P49840
GSK3a + GSK3b	S21 + S9	Glycogen synthase-serine kinase 3 alpha + Glycogen synthase-serine kinase 3 beta	0, 0	52.0444	40.2503	5.87246	0, 0	64.2781	9.56899	5.8125	23.5062	-0.875745	-0.834269	0.0414768	0.135537	NP_063937	P49840
GSK3a + GSK3b	Pan-specific	Glycogen synthase-serine kinase 3 alpha + Glycogen synthase-serine kinase 3 beta	0, 0	723.977	50.2748	9.67059	0, 0	749.537	4.15865	9.3561	3.53051	0.349231	0.32	-0.0292313	-0.0955213	NP_063937	P49840
GSK3a + GSK3b	Y279 + Y216	Glycogen synthase-serine kinase 3 alpha + Glycogen synthase-serine kinase 3 beta	0, 0	723.313	3.18471	9.66927	0, 0	733.104	0.434032	9.32412	1.35356	0.348805	0.309582	-0.0392223	-0.12817	NP_063937	P49840
GSK3a + GSK3b	Pan-specific	Glycogen synthase-serine kinase 3 alpha + Glycogen synthase-serine kinase 3 beta	0, 0	6278.85	24.3625	12.7871	0, 0	5426.35	14.8479	12.212	-13.5773	1.35436	1.25026	-0.104098	-0.340169	NP_063937	P49840
GSK3b	Pan-specific	Glycogen synthase-serine kinase 3 beta	0, 0	271.68	16.7113	8.25655	0, 0	346.936	7.69542	8.24477	27.7002	-0.106825	-0.0419977	0.0648274	0.211841	NP_063937	P49840
GSK3b	Pan-specific	Glycogen synthase-serine kinase 3 beta	0, 0	438.154	45.0978	8.94608	0, 0	430.12	12.4841	8.55484	-1.83356	0.115562	0.0590024	-0.0565599	-0.184825	NP_063937	P49840
Haspin	Pan-specific	Haploid germ cell-specific nuclear protein-serine kinase	0, 0	630.422	39.652	9.47096	0, 0	543.199	17.1678	8.89158	-13.8356	0.284847	0.16869	-0.116157	-0.379574	NP_114171	Q8TF76
hHR23B	Pan-specific	UV excison repair protein RAD23 homolog B	0, 0	181.191	11.2162	7.67216	0, 0	260.182	1.563	7.82962	43.5954	-0.295305	-0.177225	0.11808	0.38586	NP_002865	P54727
Hip	Pan-specific	Hsp70/Hsc70 interacting protein (ST13)	2, 2	2.69883	7.6555	1.60312	2, 2	3.61078	62.6794	1.65855	33.7907	-2.2527	-2.18735	0.0653507	0.213551	NP_003923	P50502
Histone H1	phospho CDK1 sites	Histone H1 phosphorylated	0, 0	2107.65	122.511	11.2122	0, 0	1844.39	2.92419	10.6552	-12.4906	0.846437	0.743152	-0.103285	-0.337511	NP_005316	Q02539
Histone H2A.X	S140	Histone H2A variant X	0, 0	3078.65	18.5344	11.7589	0, 0	3915.79	4.06473	11.7413	27.1916	1.02275	1.09695	0.0742021	0.242475	NP_002096	P16104
Histone H2B	S15	Histone H2B	2, 2	5.55578	7.27273	2.64478	2, 2	6.82811	58.218	2.57773	22.901	-1.91674	-1.88794	0.0288006	0.0941137	NP_778225	P33778
Histone H3	T12	Histone H3.3	0, 0	689.165	35.2657	9.59949	0, 0	686.183	1.27485	9.22869	-0.432671	0.326302	0.278499	-0.0478023	-0.156207	NP_003521	P84243
Histone H3	S11	Histone H3.3	0, 0	1055.34	12.2418	10.2143	0, 0	1002.42	0.778426	9.77551	-5.01423	0.524582	0.456617	-0.0679647	-0.222093	NP_003521	P84243
Histone H3	T4	Histone H3.3	0, 0	1114.24	24.6612	10.2926	0, 0	962.343	38.9084	9.71665	-13.632	0.549852	0.437443	-0.112408	-0.367324	NP_003521	P84243
Histone H3	S29	Histone H3.3	0, 0	5111.09	0.493875	12.4902	0, 0	3651.47	7.6061	11.6405	-28.5578	1.25862	1.06411	-0.194509	-0.635612	NP_003521	P84243
Histone H3	T4	Histone H3.3	0, 0	4400.15	25.4208	12.2741	0, 0	2481.43	21.5895	11.0832	-43.6057	1.18893	0.882574	-0.306353	-1.00109	NP_003521	P84243
HO1	Pan-specific	Heme oxygenase 1	2, 2	2.60555	2.88978	1.55238	2, 2	2.81817	13.8889	1.301	8.16025	-2.26906	-2.30381	-0.0347496	-0.113554	NP_002124	P09601
HO2	Pan-specific	Heme oxygenase 2	0, 0	5948.32	4.08615	12.7091	0, 0	5143.22	12.2131	12.1347	-13.535	1.3292	1.22508	-0.104119	-0.340236	NP_002125	P30519
Hpk1	Pan-specific	Hematopoetic progenitor protein-serine kinase 1	0, 0	1963.54	0.84653	11.11	0, 0	1234.27	8.53584	10.0757	-37.1402	0.81348	0.554395	-0.259085	-0.846631	NP_009112	Q92918
Hsc70	Pan-specific	Heat shock 70 kDa protein 8	0, 0	2807.47	9.68733	11.6258	0, 0	2420.95	3.08704	11.0476	-13.7674	0.979842	0.870979	-0.108863	-0.35574	NP_006588	P11142
Hsc70	Pan-specific	Heat shock 70 kDa protein 8	0, 0	402.418	16.6667	8.82334	0, 0	329.807	33.7078	8.17172	-18.0436	0.0759751	-0.0657912	-0.141766	-0.46326	NP_006588	P11142
Hsc70	Pan-specific	Heat shock 70 kDa protein 8	0, 3	15055	23.1308	14.0487	0, 3	6034.97	16.2168	12.3654	-59.9138	1.76128	1.30022	-0.461057	-1.50663	NP_006588	P11142
HSF4	Pan-specific	Heat shock transcription factor 4	0, 0	680.56	15.3646	9.58137	0, 0	422.835	0.746086	8.5302	-37.8695	0.320456	0.0509755	-0.26948	-0.880599	NP_001529	Q9ULV5
Hsp105	Pan-specific	Heat shock 105 kDa protein	0, 0	925.184	29.954	10.0244	0, 0	683.836	0.222359	9.22375	-26.0864	0.463338	0.276889	-0.186448	-0.60927	NP_006635	Q92598
Hsp27	Pan-specific	Heat shock 27 kDa protein beta 1 (HspB1)	0, 0	3890.28	8.61357	12.0964	0, 0	3017.77	1.46562	11.3655	-22.4281	1.13162	0.974531	-0.157091	-0.513336	NP_001531	P04792
Hsp27	S15	Heat shock 27 kDa protein beta 1 (HspB1)	0, 0	2497.31	128.839	11.4569	0, 0	1778.34	2.93588	10.6026	-28.7899	0.925369	0.726012	-0.199358	-0.651454	NP_001531	P04792
Hsp27	S82	Heat shock 27 kDa protein beta 1 (HspB1)	0, 0	864.748	0.210613	9.92692	0, 0	596.396	2.62173	9.02637	-31.0323	0.431905	0.212596	-0.219308	-0.716649	NP_001531	P04792
Hsp27	S78	Heat shock 27 kDa protein beta 1 (HspB1)	0, 0	4747.54	43.3825	12.3838	0, 0	3090.93	8.49807	11.4001	-34.8941	1.22428	0.985788	-0.238495	-0.779348	NP_001531	P04792
Hsp27	S82	Heat shock 27 kDa protein beta 1 (HspB1)	0, 0	1234.24	1.72594	10.4402	0, 0	724.704	23.9878	9.30749	-41.2831	0.597444	0.304167	-0.293277	-0.958362	NP_038588	P14602
Hsp27	S15	Heat shock 27 kDa protein beta 1 (HspB1)	0, 0	972.57	50.5529	10.0964	0, 0	571.781	14.2614	8.96556	-41.2093	0.486579	0.192789	-0.29379	-0.960039	NP_001531	P04792
Hsp27	S82	Heat shock 27 kDa protein beta 1 (HspB1)	0, 0	2327.89	21.4916	11.3556	0, 0	1066.09	26.3158	9.86436	-54.2037	0.892682	0.485556	-0.407126	-1.33039	NP_001531	P04792
Hsp27	Pan-specific	Heat shock 27 kDa protein beta 1 (HspB1)	0, 0	10452.5	13.6805	13.5224	0, 0	2822.5	5.29291	11.269	-72.9969	1.59151	0.943095	-0.64841	-2.11886	NP_001531	P04792
Hsp40	Pan-specific	DnaJ homolog, subfamily B member 1	0, 0	170.23	10.9003	7.58213	0, 0	229.579	16.9201	7.64909	34.8637	-0.324339	-0.23603	0.0883098	0.288576	NP_006136	P25685
Hsp40	Pan-specific	DnaJ homolog, subfamily B member 1	0, 0	3130.9	34.0382	11.7832	0, 0	3027.08	4.22768	11.37	-3.31589	1.03058	0.97598	-0.0545971	-0.178411	NP_006136	P25685
Hsp40	Pan-specific	DnaJ homolog, subfamily B member 1	0, 0	8284.93	27.1875	13.1871	0, 0	5516.55	7.64938	12.2358	-33.4147	1.48337	1.25801	-0.225356	-0.736413	NP_006136	P25685
Hsp47	Pan-specific	Heat shock 47 kDa protein (collagen-binding protein 1, colligin 1)	0, 0	2775.89	33.8106	11.6095	0, 0	2628.52	3.4189	11.1663	-5.30906	0.974579	0.909635	-0.0649439	-0.212222	NP_001226	P29043
Hsp60	Pan-specific	Heat shock 60 kDa protein 1 (chaperonin, CPN60)	2, 2	0.907901	31.2217	0.0313952	2, 2	2.28748	26.2443	1	151.952	-2.75961	-2.40186	0.357753	1.16905	NP_002147	P10809
Hsp60	Pan-specific	Heat shock 60 kDa protein 1 (chaperonin, CPN60)	0, 3	2355.13	3.93785	11.3724	0, 3	2507.22	19.2073	11.0981	6.45788	0.898095	0.887433	-0.0106618	-0.0348402	NP_002147	P10809
Hsp60	Pan-specific	Heat shock 60 kDa protein 1 (chaperonin, CPN60)	0, 0	3425.11	77.7921	11.9127	0, 0	1575.3	2.0541	10.4277	-54.0074	1.07237	0.669039	-0.403327	-1.31798	NP_002147	P10809
Hsp70	Pan-specific	Heat shock 70 kDa protein 1	0, 0	4802.47	12.8184	12.4003	0, 0	4508.82	8.30281	11.9448	-6.11455	1.22964	1.16322	-0.0664183	-0.21704	NP_005336	P08107
Hsp70	Pan-specific	Heat shock 70 kDa protein 1	0, 0	3126.09	16.322	11.7809	0, 0	2662.22	12.8804	11.1847	-14.8387	1.02986	0.915621	-0.11424	-0.373309	NP_005336	P08107
Hsp70	Pan-specific	Heat shock 70 kDa protein 1	0, 0	7090.17	58.0569	12.9624	0, 0	3752.82	12.2083	11.68	-47.0701	1.41091	1.07697	-0.333935	-1.09122	NP_005336	P08107
Hsp90a	Pan-specific	Heat shock 90 kDa protein alpha	0, 0	1129.95	10.0818	10.3128	0, 0	1109.27	6.24113	9.92163	-1.8304	0.556367	0.504213	-0.0521546	-0.170429	NP_005339	P07900
Hsp90a	Pan-specific	Heat shock 90 kDa protein alpha	0, 0	3619.2	47.1558	11.9922	0, 0	3344.27	5.00462	11.5137	-7.59629	1.09801	1.02281	-0.075205	-0.245752	NP_005339	P07900
Hsp90a	Pan-specific	Heat shock 90 kDa protein alpha	0, 0	4440.14	59.2357	12.2872	0, 0	2956.63	5.22821	11.336	-33.4113	1.19314	0.964912	-0.228223	-0.745781	NP_005339	P07900
Hsp90a	Pan-specific	Heat shock 90 kDa protein alpha	0, 0	11.8773	289.744	3.74093	0, 0	7.22957	39.0374	2.66015	-39.1314	-1.56321	-1.86109	-0.297883	-0.973412	NP_005339	P07900
Hsp90a	Pan-specific	Heat shock 90 kDa protein alpha	0, 2	14.872	88.5568	4.06531	0, 2	7.25587	2.61897	2.66539	-51.2111	-1.45859	-1.85939	-0.400797	-1.30971	NP_005339	P07900
Hsp90a/b	Pan-specific	Heat shock 90 kDa protein alpha/beta	0, 0	637.211	6.04189	9.48642	0, 0	847.75	9.59317	9.53374	33.0406	0.289832	0.377863	0.0880309	0.287665	NP_005339	P07900
Hsp90a/b	Pan-specific	Heat shock 90 kDa protein alpha/beta	2, 2	3.57564	8.33333	2.00899	2, 2	4.84602	1380.97	2.08304	35.5288	-2.1218	-2.04908	0.0727202	0.237633	NP_005339	P07900
Hsp90a/b	Pan-specific	Heat shock 90 kDa protein alpha/beta	0, 0	5154.31	1.77057	12.5024	0, 0	6414.45	2.97038	12.4534	24.4484	1.26253	1.32888	0.0663442	0.216798	NP_005339	P07900
Hsp90a/b	Pan-specific	Heat shock 90 kDa protein alpha/beta	0, 0	3773.72	13.0606	12.0526	0, 0	4284.71	3.2069	11.8712	13.5407	1.11747	1.13926	0.0217925	0.0712129	NP_005339	P07900
Hsp90a/b	Pan-specific	Heat shock 90 kDa protein alpha/beta	2, 2	3.3722	243.458	1.92448	2, 2	3.99393	231.111	1.80405	18.4369	-2.14905	-2.13995	0.00909987	0.0297363	NP_005339	P07900
Hsp90a/b	Pan-specific	Heat shock 90 kDa protein alpha/beta	0, 0	2633.59	1.5242	11.5336	0, 0	2791.5	8.4008	11.2531	5.9961	0.950093	0.937906	-0.0121868	-0.0398235	NP_005339	P07900
Hsp90a/b	Pan-specific	Heat shock 90 kDa protein alpha/beta	0, 0	6366.09	0.099725	12.807	0, 0	6658.94	4.96655	12.5073	4.6001	1.36078	1.34646	-0.0143268	-0.0468167	NP_005339	P07900
Hsp90a/b	Pan-specific	Heat shock 90 kDa protein alpha/beta	0, 0	817.483	45.8192	9.84583	0, 0	787.596	3.69902	9.42756	-3.65594	0.405751	0.343275	-0.0624757	-0.204156	NP_005339	P07900
Hsp90a/b	Pan-specific	Heat shock 90 kDa protein alpha/beta	0, 0	91.5665	59.6977	6.68754	0, 0	86.7731	0.932253	6.24542	-5.23488	-0.612866	-0.693252	-0.0803859	-0.262683	NP_005339	P07900
Hsp90a/b	Pan-specific	Heat shock 90 kDa protein alpha/beta	0, 0	2749.72	55.0091	11.5959	0, 0	2046.22	3.60477	10.805	-25.5844	0.970171	0.791952	-0.178219	-0.58238	NP_005339	P07900
Hsp90a/b	Pan-specific	Heat shock 90 kDa protein alpha/beta	2, 2	2.09386	9.1498	1.23695	2, 2	0.703399	97.1014	-0.701342	-66.4066	-2.37079	-2.95604	-0.585248	-1.91246	NP_005339	P07900
Hsp90b	Pan-specific	Heat shock 90 kDa protein beta	0, 0	4427.74	7.13603	12.2831	0, 0	5079.17	7.53632	12.1166	14.7125	1.19183	1.21919	0.0273583	0.0894005	NP_031381	P08238
Hsp90b	Pan-specific	Heat shock 90 kDa protein beta	0, 0	2050.86	9.9763	11.1728	0, 0	2027.39	1.67823	10.7917	-1.14432	0.833726	0.787607	-0.0461195	-0.150708	NP_031381	P08238
HspBP1	Pan-specific	Hsp70 binding protein 1	0, 0	358.396	2.70873	8.6562	0, 0	341.264	37.6646	8.22099	-4.78022	0.0220693	-0.0497438	-0.0718131	-0.234669	NP_036399	O95351
Huntingtin	S421	Huntington's disease protein	2, 2	8.8427	53.3156	3.31528	2, 2	3.95276	33.5135	1.7891	-55.2992	-1.70049	-2.14482	-0.444331	-1.45197	NP_002102	P42858
I1PP2A	Pan-specific	Acidic leucine-rich nuclear phosphoprotein 32 family member A	3, 3	42.8472	90.4615	5.59192	3, 3	816.38	26.1622	9.47934	1805.33	-0.966226	0.360144	1.32637	4.33427	NP_006296	P39687
I2PP2A	Pan-specific	Protein SET	0, 0	7362.25	18.7414	13.0167	0, 0	6603.76	12.432	12.4953	-10.3024	1.42843	1.34255	-0.0858821	-0.280643	NP_003002	Q01105
ICK	Pan-specific	Intestinal cell protein-serine kinase (MAK-related kinase (MRK)	0, 0	199.218	2.87008	7.809	0, 0	302.799	5.33599	8.04846	51.9934	-0.251172	-0.105942	0.14523	0.474577	NP_057597	Q9UPZ9
IGF1R	Pan-specific	Insulin-like growth factor receptor protein-tyrosine kinase	0, 0	678.101	63.9413	9.57615	0, 0	605.927	12.1692	9.04924	-10.6436	0.318771	0.220047	-0.0987246	-0.322609	NP_000866	P08069
IGF1Rb/IRb	Y1161/Y1185	Insulin-like growth factor 1 /Insulin receptorreceptor beta	0, 0	167.312	4.09923	7.55719	0, 0	166.656	1.0403	7.18698	-0.392031	-0.332385	-0.386556	-0.0541706	-0.177017		P08069
IkBa	Pan-specific	Inhibitor of NF-kappa-B alpha (MAD3)	0, 3	3714.08	1.31035	12.0296	0, 3	2969.18	12.5927	11.3421	-20.0562	1.11005	0.966903	-0.143152	-0.467787	NP_065390	P25963
IkBa	Pan-specific	Inhibitor of NF-kappa-B alpha (MAD3)	3, 3	1997.48	14.0556	11.1348	3, 3	1592.32	10.3121	10.4432	-20.2839	0.821456	0.67409	-0.147366	-0.481559	NP_065390	P25963
IkBa	Pan-specific	Inhibitor of NF-kappa-B alpha (MAD3)	2, 0	82.3924	301.688	6.53523	2, 0	8.69012	42.9028	2.92562	-89.4528	-0.661988	-1.77462	-1.11263	-3.63583	NP_065390	P25963
IkBb	Pan-specific	Inhibitor of NF-kappa-B beta (thyroid receptor interacting protein 9)	0, 0	3497.6	7.72527	11.9429	0, 0	1419.99	11.2466	10.2779	-59.4009	1.08211	0.620265	-0.461846	-1.50921	NP_002494	Q15653
IKKa	Pan-specific	Inhibitor of NF-kappa-B protein-serine kinase alpha (CHUK)	0, 0	340.24	19.438	8.5812	0, 0	677.492	1.03087	9.2103	99.1219	-0.00212067	0.272509	0.27463	0.897427	NP_001269	O15111
IKKa	Pan-specific	Inhibitor of NF-kappa-B protein-serine kinase alpha (CHUK)	0, 0	677.617	6.86294	9.57511	0, 0	1212	5.67204	10.0494	78.8619	0.318439	0.545836	0.227397	0.743081	NP_065390	P25963
IKKa	Pan-specific	Inhibitor of NF-kappa-B protein-serine kinase alpha (CHUK)	3, 0	1028.31	49.5125	10.1769	3, 0	1551.79	5.03741	10.406	50.9062	0.512512	0.661974	0.149462	0.488408	NP_001269	O15111
IKKa	Pan-specific	Inhibitor of NF-kappa-B protein-serine kinase alpha (CHUK)	0, 0	321.447	3.44979	8.49923	0, 0	419.107	9.10881	8.51742	30.3811	-0.0285573	0.0468132	0.0753706	0.246294	NP_001269	O15111
IKKa	Pan-specific	Inhibitor of NF-kappa-B protein-serine kinase alpha (CHUK)	0, 3	1274.53	33.4402	10.4865	0, 3	1024.06	2.53012	9.80633	-19.652	0.612392	0.466654	-0.145738	-0.476239	NP_001269	O15111
IKKa	Pan-specific	Inhibitor of NF-kappa-B protein-serine kinase alpha (CHUK)	0, 0	1522.78	48.2611	10.7433	0, 0	1115.18	5.45219	9.92931	-26.7665	0.695197	0.506714	-0.188483	-0.61592	NP_001269	O15111
IKKa + IKKb	S180 + S181	Inhibitor of NF-kappa-B protein-serine kinase alpha (CHUK) + Inhibitor of NF-kappa-B protein-serine kinase beta	3, 3	62.6638	19.1586	6.14035	3, 3	17.3448	12.395	3.92267	-72.3209	-0.789345	-1.44985	-0.660502	-2.15837	NP_001269	O15111
IKKb	Pan-specific	Inhibitor of NF-kappa-B protein-serine kinase beta	0, 0	51.0117	3.46715	5.84354	0, 0	97.3733	2.17492	6.4117	90.8843	-0.885071	-0.63909	0.245982	0.803811	NP_002494	Q15653
IKKb	Pan-specific	Inhibitor of NF-kappa-B protein-serine kinase beta	0, 0	285.437	2.03383	8.32782	0, 0	533.753	3.5034	8.86627	86.9949	-0.0838408	0.160446	0.244287	0.798275	NP_001547	O14920
IKKb	Pan-specific	Inhibitor of NF-kappa-B protein-serine kinase beta	0, 0	182.714	66.6399	7.68423	0, 0	126.655	9.63974	6.79101	-30.681	-0.291411	-0.515536	-0.224125	-0.732387	NP_001547	O14920
IKKb	Pan-specific	Inhibitor of NF-kappa-B protein-serine kinase beta	0, 3	103.823	91.0507	6.86877	0, 3	34.9641	36.6987	4.93404	-66.3234	-0.554413	-1.12041	-0.565997	-1.84955	NP_001547	O14920
IKKg (NEMO)	Pan-specific	I-kappa-B kinase gamma/NF-kappa-B essential modulator	0, 0	1344.38	9.90764	10.5635	0, 0	560.975	11.6253	8.93804	-58.2725	0.637218	0.183823	-0.453395	-1.48159	NP_003630	Q9Y6K9
ILK1	Pan-specific	Integrin-linked protein-serine kinase 1	0, 0	36.0513	0.404938	5.34277	0, 0	70.4314	16.1791	5.94439	95.3643	-1.04658	-0.791307	0.255275	0.83418	NP_034692	Q13418
ILK1	Pan-specific	Integrin-linked protein-serine kinase 1	0, 0	760.495	44.19	9.74158	0, 0	1119.99	11.3098	9.93552	47.2716	0.372128	0.508735	0.136607	0.4464	NP_034692	Q13418
Integrin a4	S1027	Integrin alpha 4 (VLA4)	3, 3	12373.1	32.4063	13.7657	3, 3	9884.61	26.1552	13.0772	-20.1119	1.66999	1.53209	-0.137902	-0.450633	NP_000876	P13612
Integrin b1	S785	Integrin beta 1 (fibronectin receptor beta subunit, CD29 antigen)	0, 0	713.252	3.79962	9.64906	0, 0	781.858	4.23071	9.41701	9.61877	0.342287	0.339839	-0.00244741	-0.00799756	NP_002202	P05556
IR	Pan-specific	Insulin receptor beta chain	0, 0	751.834	4.59413	9.72506	0, 0	563.922	3.69242	8.9456	-24.9938	0.366799	0.186285	-0.180514	-0.589878	NP_000199	P06213
IR (INSR)	Y999	Insulin receptor	0, 0	827.348	21.3117	9.86314	0, 0	675.319	8.14277	9.20567	-18.3755	0.411333	0.270999	-0.140333	-0.458577	NP_000199	P06213
IR (INSR)	Y999	Insulin receptor	0, 0	1244.82	2.87564	10.4525	0, 0	849.175	31.9226	9.53616	-31.7832	0.601416	0.378652	-0.222764	-0.727942	NP_000199	P06213
IR/IGF1R (INSR)	Y1189/Y1190	Insulin receptor / Insulin-like growth factor 1 receptor	0, 0	882.718	30.8464	9.9566	0, 0	478.132	4.12754	8.70751	-45.8342	0.441475	0.108732	-0.332743	-1.08733	NP_000866	P06213
IRAK1	Pan-specific	Interleukin 1 receptor-associated kinase 1 (Pelle-like protein kinase)	0, 0	869.952	18.476	9.93558	0, 0	592.076	9.79963	9.01588	-31.9415	0.434697	0.20918	-0.225516	-0.736936	NP_001560	P51617
IRAK1	Pan-specific	Interleukin 1 receptor-associated kinase 1 (Pelle-like protein kinase)	0, 2	15.8856	98.1489	4.16044	0, 2	3.46781	42.7386	1.60027	-78.1701	-1.42791	-2.20633	-0.778422	-2.5437	NP_001560	P51617
IRAK2	Pan-specific	Interleukin 1 receptor-associated kinase 2	0, 0	356.314	19.5072	8.64779	0, 0	591.867	15.9844	9.01537	66.1084	0.019358	0.209014	0.189656	0.619752	NP_001561	O43187
IRAK2	Pan-specific	Interleukin 1 receptor-associated kinase 2	3, 3	601.617	3.74556	9.40349	3, 3	970.464	1.65223	9.72877	61.3091	0.263087	0.441392	0.178306	0.582662	NP_001561	O43187
IRAK3	Pan-specific	Interleukin 1 receptor-associated kinase 3	0, 0	1135.79	85.3189	10.3203	0, 0	924.089	8.30401	9.65813	-18.6394	0.558769	0.418381	-0.140387	-0.458753	NP_009130	Q9Y616
IRAK4	Pan-specific	Interleukin 1 receptor-associated kinase 4	2, 2	8.64194	8.97959	3.28214	2, 2	5.87881	11.5226	2.36177	-31.9734	-1.71118	-1.95829	-0.247109	-0.807495	NP_057207	Q9NWZ3
IRAK4	Pan-specific	Interleukin 1 receptor-associated kinase 4	0, 0	435.743	40.3756	8.93812	0, 0	255.43	1.58048	7.80303	-41.3807	0.112996	-0.185887	-0.298883	-0.976682	NP_057207	Q9NWZ3
IRS1	Y1179	Insulin receptor substrate 1	0, 0	1397.75	9.96078	10.6197	0, 0	1635.81	5.41234	10.482	17.0311	0.655334	0.686753	0.0314185	0.102668	NP_005535	P35568
IRS1	Y612	Insulin receptor substrate 1	0, 0	662.203	7.15949	9.54192	0, 0	678.188	0.516036	9.21179	2.41392	0.307733	0.272992	-0.0347404	-0.113524	NP_005535	P35568
IRS1	S639	Insulin receptor substrate 1	0, 0	232.283	148.657	8.03053	0, 0	226.285	9.68586	7.62824	-2.5822	-0.179723	-0.242821	-0.0630983	-0.206191	NP_005535	P35568
IRS1	S312	Insulin receptor substrate 1	0, 0	145.587	38.359	7.35652	0, 0	77.6015	14.3158	6.08426	-46.6974	-0.397104	-0.745748	-0.348644	-1.13929	NP_005535	P35568
JAK1	Y1034	Janus protein-tyrosine kinase 1	0, 0	486.149	9.71679	9.09604	0, 0	1048.84	0.333132	9.84082	115.744	0.163928	0.477888	0.31396	1.02595	NP_002218	P23458
JAK1	Pan-specific	Janus protein-tyrosine kinase 1	0, 0	1154.07	2.41523	10.3433	0, 0	1858.02	0.0708153	10.6658	60.9975	0.566195	0.746611	0.180416	0.589557	NP_002218	P23458
JAK1	Pan-specific	Janus protein-tyrosine kinase 1	0, 0	6894.82	21.3288	12.9221	0, 0	4408.87	7.5947	11.9124	-36.0553	1.39791	1.15268	-0.245224	-0.801334	NP_002218	P23458
JAK2	Y1007+Y1008	Janus protein-tyrosine kinase 2	0, 3	3133.14	50.0204	11.7842	0, 3	3587.35	47.1199	11.6149	14.497	1.03091	1.05578	0.0248717	0.0812751	NP_004963	O60674
JAK2	Pan-specific	Janus protein-tyrosine kinase 2	0, 0	1116.03	12.3647	10.2949	0, 0	821.441	1.63026	9.48826	-26.3961	0.5506	0.363047	-0.187552	-0.612878	NP_004963	O60674
JAK3	Pan-specific	Janus protein-tyrosine kinase 3	2, 2	2.68284	54.3877	1.59455	2, 2	3.77433	11.5385	1.72247	40.6844	-2.25546	-2.16653	0.0889339	0.290616	NP_000206	P52333
JIK (TAO3)	Pan-specific	STE20-like protein-serine kinase	0, 0	516.154	10.3501	9.18245	0, 0	880.534	7.16477	9.58848	70.5954	0.191795	0.395693	0.203899	0.666294	NP_057365	Q9UHG7
JNK1	Pan-specific	Jun N-terminus protein-serine kinase (stress-activated protein kinase (SAPK)) 1	0, 0	304.993	0.583951	8.42342	0, 0	235.162	19.1185	7.68375	-22.896	-0.0530068	-0.224739	-0.171732	-0.561181	NP_620637.1	P45983
JNK1/2/3	T183 + Y185	Jun N-terminus protein-serine kinase (stress-activated protein kinase (SAPK)) 1/2/3	0, 0	620.214	12.4751	9.44741	0, 0	1206.29	7.93241	10.0426	94.4964	0.277252	0.543619	0.266367	0.870426	NP_002741	P45983
JNK1/2/3	T183 + Y185	Jun N-terminus protein-serine kinase (stress-activated protein kinase (SAPK)) 1/2/3	0, 0	661.781	12.709	9.541	0, 0	965.391	2.25264	9.72121	45.8777	0.307436	0.43893	0.131494	0.429691	NP_002741	P45983
JNK1/2/3	T183 + Y185	Jun N-terminus protein-serine kinase (stress-activated protein kinase (SAPK)) 1/2/3	0, 0	1501.87	2.71442	10.7233	0, 0	880.87	0.140848	9.58903	-41.3486	0.688765	0.395873	-0.292892	-0.957104	NP_002741	P45983
JNK1/2/3	Pan-specific	Jun N-terminus protein-serine kinases (stress-activated protein kinase (SAPK)) 1/2/3	0, 0	28.5545	91.0449	5.00643	0, 0	120.327	44.9676	6.71706	321.395	-1.15506	-0.539623	0.615434	2.0111	NP_620637.1	P45983
JNK1/2/3	Pan-specific	Jun N-terminus protein-serine kinases (stress-activated protein kinase (SAPK)) 1/2/3	0, 0	131.295	7.53604	7.20745	0, 0	201.599	10.0169	7.46159	53.5467	-0.445182	-0.297106	0.148076	0.483877	NP_002741	P45983
JNK1/2/3	Pan-specific	Jun N-terminus protein-serine kinases (stress-activated protein kinase (SAPK)) 1/2/3	0, 0	4863.64	5.29212	12.4186	0, 0	6185.99	11.401	12.401	27.1884	1.23553	1.31184	0.0763095	0.249362	NP_002741	P45983
JNK2	Pan-specific	Jun N-terminus protein-serine kinases (stress-activated protein kinase (SAPK)) 2	0, 0	559.509	14.931	9.29881	0, 0	996.509	1.23521	9.76698	78.1041	0.229324	0.453838	0.224514	0.733661	NP_002744	P45984
JNK2/3	Pan-specific	Jun N-terminus protein-serine kinase (stress-activated protein kinase (SAPKa/b)) 2/3	0, 0	803.178	37.3219	9.82036	0, 0	583.476	10.6334	8.99477	-27.3541	0.397537	0.202303	-0.195233	-0.637978	NP_002743.3	P45984
JNK3	Pan-specific	Jun N-terminus protein-serine kinase (stress-activated protein kinase (SAPKb)) 3	0, 0	578.499	18.827	9.34696	0, 0	816.775	43.5427	9.48004	41.1887	0.244854	0.360371	0.115517	0.377483	NP_002744.1	P53779
Jun	S63	Jun proto-oncogene-encoded AP1 transcription factor	0, 3	130.589	360.901	7.19968	0, 3	225.098	12.1227	7.62065	72.3708	-0.447688	-0.245293	0.202395	0.661381	NP_002219	P05412
Jun	S73	Jun proto-oncogene-encoded AP1 transcription factor	0, 0	3761.77	19.508	12.048	0, 0	5486.07	6.07075	12.2278	45.8375	1.11599	1.25541	0.139417	0.455583	NP_002219	P05412
Jun	S73	Jun proto-oncogene-encoded AP1 transcription factor	0, 0	2234.01	3.34194	11.2962	0, 0	3034.23	22.2156	11.3734	35.8199	0.873527	0.977088	0.10356	0.338411	NP_002219	P05412
Jun	S73	Jun proto-oncogene-encoded AP1 transcription factor	0, 0	616.234	27.6762	9.43812	0, 0	758.238	24.3937	9.37275	23.0437	0.274256	0.325423	0.0511668	0.167201	NP_002219	P05412
Jun	Pan-specific	Jun proto-oncogene-encoded AP1 transcription factor	0, 0	440.493	165.284	8.95376	0, 0	492.41	60.0319	8.74996	11.7862	0.11804	0.12256	0.00452031	0.0147713	NP_002219	P05412
KAP	Pan-specific	Cyclin-dependent kinase associated phosphatase (CDK inhibitor 3, CIP2)	0, 0	550.859	2.62526	9.27633	0, 0	1083.68	19.3525	9.88797	96.726	0.222074	0.493248	0.271174	0.886134	NP_005183	Q16667
KDEL receptor 1	Pan-specific	ER lumen protein retaining receptor 1	0, 0	1211.64	36.7431	10.4135	0, 0	2232.92	10.2324	10.931	84.289	0.588846	0.832983	0.244137	0.797784	NP_006792.1	P24390
KHS	Pan-specific	Kinase homologous to SPS1/STE20 (MAP kinase kinase kinase protein-serine kinase 5 (MEKKK5)	0, 0	375.554	24.2509	8.72366	0, 0	694.714	3.17401	9.24652	84.984	0.0438281	0.284306	0.240478	0.785826	NP_006566	Q9Y4K4
Kit	Y936	Kit/Steel factor receptor-tyrosine kinase	0, 0	514.226	0.561947	9.17705	0, 0	1132	1.28476	9.9509	120.137	0.190054	0.513747	0.323693	1.05776	P10721	P10721
Kit	Y703	Kit/Steel factor receptor-tyrosine kinase	2, 2	2.84097	91.2568	1.67717	2, 2	4.16721	45.6016	1.86532	46.6829	-2.22881	-2.11999	0.108821	0.355601	P10721	P10721
Kit	Y730	Kit/Steel factor receptor-tyrosine kinase	3, 0	2989.86	25.026	11.7166	3, 0	2913.26	0.579261	11.3147	-2.56168	1.00913	0.957969	-0.0511591	-0.167176	P10721	P10721
Ksr1	Pan-specific	Protein-serine kinase suppressor of Ras 1	0, 0	28.1103	75.9243	4.98381	0, 0	53.7374	0.915254	5.5541	91.1663	-1.16235	-0.918438	0.243914	0.797054	AAC50354.1	Q8IVT5
Ksr1	Pan-specific	Protein-serine kinase suppressor of Ras 1	0, 0	429.491	6.15417	8.91727	0, 0	783.569	5.07336	9.42016	82.4412	0.106271	0.340866	0.234595	0.766603	AAC50354.1	Q8IVT5
LAR	Pan-specific	LCA antigen-related (LAR) receptor tyrosine phosphatase	0, 0	924.442	35.5864	10.0232	0, 0	719.351	37.6926	9.2968	-22.1854	0.462965	0.300683	-0.162282	-0.5303	NP_002831	P10586
LATS1	Pan-specific	Large tumor suppressor 1 protein-serine kinase (WARTS)	0, 0	594.631	40.1568	9.38664	0, 0	693.049	32.4938	9.24306	16.551	0.257652	0.283178	0.0255263	0.083414	NP_004681	O95835
Lck	S158	Lymphocyte-specific protein-tyrosine kinase	2, 2	0.807516	6.18337	-0.137648	2, 2	4.7488	630.4	2.05381	488.075	-2.81413	-2.0586	0.755532	2.46891	NP_005347	P06239
Lck	Y192	Lymphocyte-specific protein-tyrosine kinase	0, 0	1160.26	1.41165	10.351	0, 0	2262.49	32.0849	10.9499	94.9992	0.568684	0.839167	0.270483	0.883876	NP_005347	P06239
Lck	Y505	Lymphocyte-specific protein-tyrosine kinase	0, 0	485.319	47.5393	9.09358	0, 0	830.148	152.682	9.50347	71.0519	0.163133	0.368003	0.204869	0.669466	NP_005347	P06239
Lck	Pan-specific	Lymphocyte-specific protein-tyrosine kinase	0, 0	737.96	7.76794	9.69819	0, 0	1249.48	6.91581	10.0934	69.316	0.358132	0.56015	0.202018	0.660148	NP_005347	P06239
Lck	Pan-specific	Lymphocyte-specific protein-tyrosine kinase	0, 0	504.563	42.5463	9.14968	0, 0	725.402	42.1939	9.30888	43.7685	0.181227	0.304619	0.123392	0.403218	NP_005347	P06239
LIMK1	Pan-specific	LIM domain kinase 1	0, 0	651.717	44.1204	9.51889	0, 0	1487.37	23.2617	10.3448	128.224	0.300305	0.642051	0.341745	1.11674	NP_002305	P53667
LIMK1 + LIMK2	Y507+T508	LIM domain kinase 1 + LIM domain kinase 2	0, 0	1664.5	40.001	10.8717	0, 0	2317.06	17.7823	10.9843	39.2042	0.736603	0.850366	0.113763	0.37175	NP_002305	P53667
LOK	Pan-specific	Lymphocyte-oriented protein-serine kinase	3, 3	3238.33	14.577	11.8318	3, 3	6547.24	15.281	12.4829	102.18	1.04627	1.33851	0.292233	0.954949	NP_005981	O94804
Lyn	Pan-specific	Yes-related protein-tyrosine kinase	0, 0	3458.41	19.2574	11.9267	0, 0	4827.88	33.7924	12.0434	39.5981	1.07687	1.19535	0.118479	0.387163	NP_002341	P07948
Lyn	Y508	Yes-related protein-tyrosine kinase	0, 0	40.2825	35.6708	5.50287	0, 0	56.7351	3.08278	5.63241	40.8429	-0.994945	-0.892928	0.102017	0.333368	NP_002341	P07948
MAK	Pan-specific	Male germ cell-associated protein-serine kinase	0, 0	266.567	0.714381	8.22915	0, 0	563.77	11.9312	8.94521	111.492	-0.115665	0.186158	0.301823	0.986288	NP_005897	P20794
MAPKAPK2	T222	Mitogen-activated protein kinase-activated protein kinase 2	0, 3	348.009	27.3825	8.61377	0, 3	1464.69	7.1775	10.3226	320.878	0.0083852	0.63483	0.626445	2.04708	NP_004750	P49137
MAPKAPK2	Pan-specific	Mitogen-activated protein kinase-activated protein kinase 2	0, 0	683.068	52.9473	9.58667	0, 0	788.081	42.9448	9.42844	15.3737	0.322167	0.343565	0.0213977	0.0699227	NP_116584	P49137
MAPKAPK2a + MAPKAPK2b	T334	Mitogen-activated protein kinase-activated protein kinase 2 alpha + Mitogen-activated protein kinase-activated protein kinase 2 beta	0, 0	268.608	47.4123	8.24015	0, 0	596.759	44.5053	9.02725	122.167	-0.112116	0.212882	0.324998	1.06202	NP_004750	P49137
MAPKAPK2a + MAPKAPK2b	T334	Mitogen-activated protein kinase-activated protein kinase 2 alpha + Mitogen-activated protein kinase-activated protein kinase 2 beta	0, 0	61.532	33.9367	6.11405	0, 0	123.333	56.9114	6.75265	100.437	-0.797826	-0.528028	0.269797	0.881636	NP_004750	P49137
MARCKS	S159+S163	Myristoylated alanine-rich protein kinase C substrate	0, 0	61.1785	33.6747	6.10574	0, 0	98.5307	24.4958	6.42875	61.0546	-0.800507	-0.633536	0.166971	0.545622	NP_002347	P29966
MARK	Pan-specific	MAP/microtubule affinity-regulating protein-serine kinase 1	0, 0	253.478	39.6961	8.1565	0, 0	411.615	27.3644	8.4914	62.3873	-0.139093	0.0383372	0.177431	0.579802	NP_061120	Q9P0L2
Mcl1	Pan-specific	Myeloid cell leukemia differentiation protein 1	0, 0	767.488	27.1478	9.75479	0, 0	1777.36	33.4916	10.6018	131.582	0.376387	0.725755	0.349367	1.14165	NP_068779	Q07820
MEF-2	Pan-specific	Myelin expression factor 2 (MYEF2)	0, 0	272.998	43.6759	8.26354	0, 0	313.738	10.6399	8.09966	14.9229	-0.104573	-0.0892648	0.0153079	0.0500226	NP_057216.2	Q9P2K5
MEK1 (MAP2K1)	T386	MAPK/ERK protein-serine kinase 1 (MKK1)	0, 0	31.3626	19.0074	5.14176	0, 0	113.912	29.262	6.63802	263.209	-1.11141	-0.56537	0.546041	1.78434	NP_002746	Q02750
MEK1 (MAP2K1)	T292	MAPK/ERK protein-serine kinase 1 (MKK1)	0, 0	1575.91	15.1107	10.7928	0, 0	5192.15	33.4475	12.1484	229.47	0.711155	1.22953	0.518377	1.69394	NP_002746	Q02750		5
MEK1 (MAP2K1)	T386	MAPK/ERK protein-serine kinase 1 (MKK1)	0, 0	1729.25	3.33068	10.9267	0, 0	4673.79	11.6759	11.9966	170.278	0.754359	1.1801	0.425745	1.39124	NP_002746	Q02750
MEK1 (MAP2K1)	T292	MAPK/ERK protein-serine kinase 1 (MKK1)	0, 0	881.473	0.374003	9.95456	0, 0	2168.11	15.6177	10.8885	145.964	0.440818	0.819142	0.378323	1.23627	NP_002746	Q02750
MEK1 (MAP2K1)	Pan-specific	MAPK/ERK protein-serine kinase 1 (MKK1)	0, 0	304.37	30.2512	8.42047	0, 0	603.216	38.1171	9.04278	98.1854	-0.0539585	0.21794	0.271898	0.888501	NP_002746	Q02750
MEK1 (MAP2K1)	T386	MAPK/ERK protein-serine kinase 1 (MKK1)	0, 0	648.579	1.99768	9.51193	0, 0	1265.48	8.04607	10.1117	95.1156	0.298059	0.566127	0.268068	0.875985	NP_002746	Q02750
MEK1 (MAP2K1)	Pan-specific	MAPK/ERK protein-serine kinase 1 (MKK1)	0, 0	133.229	9.06961	7.22855	0, 0	249.518	19.3696	7.76924	87.2854	-0.438378	-0.196892	0.241486	0.78912	NP_002746	Q02750
MEK1 (MAP2K1)	Pan-specific	MAPK/ERK protein-serine kinase 1 (MKK1)	0, 0	285.177	31.3512	8.3265	0, 0	415.533	16.9798	8.50506	45.7105	-0.0842653	0.0427884	0.127054	0.415182	NP_002746	Q02750
MEK1 (MAP2K1)	Pan-specific	MAPK/ERK protein-serine kinase 1 (MKK1)	0, 0	534.929	0.876973	9.23399	0, 0	677.532	31.4859	9.21039	26.6582	0.20842	0.272537	0.064117	0.20952	NP_002746	Q02750
MEK1 (MAP2K1)	Pan-specific	MAPK/ERK protein-serine kinase 1 (MKK1)	0, 0	1078.41	55.0762	10.2455	0, 0	1216.97	35.1724	10.0553	12.8484	0.534645	0.547759	0.0131139	0.0428531	NP_002746	Q02750
MEK1 (MAP2K1)	T292	MAPK/ERK protein-serine kinase 1 (MKK1)	3, 0	17.8755	37.7258	4.3307	3, 0	12.2426	56.3218	3.42008	-31.5121	-1.37299	-1.61356	-0.240564	-0.786109	NP_002746	Q02750
MEK1 (MAP2K1)	S298	MAPK/ERK protein-serine kinase 1 (MKK1)	2, 3	7.05178	605.071	2.98878	2, 3	2.41329	36.8126	1.07724	-65.7776	-1.80579	-2.3767	-0.570904	-1.86558	NP_002746	Q02750
MEK1/2 (MAP2K1/2)	S218+S222	MAPK/ERK protein-serine kinase 1/2 (MKK1/2)	2, 0	4.49153	56.6081	2.338	2, 0	7.42858	13.3005	2.69933	65.3907	-2.01568	-1.84833	0.167353	0.546872	NP_002746	Q02750
MEK1/2 (MAP2K1/2)	Pan-specific	MAPK/ERK protein-serine kinase 1/2 (MKK1/2)	0, 0	48.1285	34.3819	5.75961	0, 0	61.7836	25.9136	5.7554	28.3721	-0.912142	-0.852869	0.0592732	0.193691	NP_002746	Q02750
MEK2 (MAP2K2)	Pan-specific	MAPK/ERK protein-serine kinase 2 (MKK2)	0, 0	110.412	31.083	6.95754	0, 0	294.604	15.3548	8.00888	166.822	-0.525783	-0.118835	0.406948	1.32981	AAH00471.1	P36507
MEK2 (MAP2K2)	Pan-specific	MAPK/ERK protein-serine kinase 2 (MKK2)	0, 0	411.204	20.7051	8.8545	0, 0	831.224	3.28979	9.50534	102.144	0.0860256	0.368611	0.282586	0.923425	AAH00471.1	P36507
MEK2 (MAP2K2)	Pan-specific	MAPK/ERK protein-serine kinase 2 (MKK2)	0, 0	296.301	25.8289	8.38171	0, 0	547.459	41.6781	8.90285	84.7647	-0.0664602	0.172362	0.238822	0.780415	AAH00471.1	P36507
MEK2 (MAP2K2)	T394	MAPK/ERK protein-serine kinase 2 (MKK2)	0, 0	519.088	21.734	9.19062	0, 0	556.175	3.4653	8.92564	7.14451	0.194433	0.179784	-0.0146486	-0.0478683	AAH00471.1	P36507
MEK2 (MAP2K2)	T394	MAPK/ERK protein-serine kinase 2 (MKK2) (human)	0, 0	616.771	18.7804	9.43938	0, 0	752.935	0.0950466	9.36263	22.0769	0.274661	0.322126	0.047464	0.155102	AAH00471.1	P36507
MEK2 (MAP2K2)	T394	MAPK/ERK protein-serine kinase 2 (MKK2) (mouse)	0, 0	1655.49	56.711	10.8638	0, 0	1988.6	4.75327	10.7638	20.1216	0.734077	0.778529	0.0444518	0.145258	NP_075627	P36507
MEK3 (MAP2K3)	Pan-specific	MAPK/ERK protein-serine kinase 3 (MKK3)	0, 0	1227.6	14.3352	10.4324	0, 0	1696.17	0.169124	10.5343	38.1695	0.594936	0.703782	0.108846	0.355682	NP_659732	P46734
MEK3 (MAP2K3)	S218	MAPK/ERK protein-serine kinase 3 (MKK3)	0, 0	237.731	30.1204	8.06398	0, 0	149.358	3.73922	7.02888	-37.1735	-0.168935	-0.438053	-0.269118	-0.879417	NP_659732	P46734
MEK3 (MAP2K3)	Pan-specific	MAPK/ERK protein-serine kinase 3 (MKK3)	0, 0	482.867	47.5809	9.08627	0, 0	277.105	7.7588	7.92053	-42.6126	0.160777	-0.147612	-0.308389	-1.00774	NP_659732	P46734
MEK3/6 (MAP2K3/6)	S218/S207	MAPK/ERK protein-serine kinase 3/6 (MKK3/6)	3, 3	2688.98	30.1186	11.5636	3, 3	1770.82	16.5549	10.5964	-34.1451	0.959777	0.724022	-0.235755	-0.770392	NP_002747	P46734
MEK3/6 (MAP2K3/6)	S218/S207	MAPK/ERK protein-serine kinase 3/6 (MKK3/6)	0, 3	39.7735	9.73993	5.48452	0, 3	20.9373	6.38815	4.19424	-47.3588	-1.00086	-1.36139	-0.360525	-1.17811	NP_002747	P46734
MEK3/6 (MAP2K3/6)	S218/S207	MAPK/ERK protein-serine kinase 3/6 (MKK3/6)	2, 2	5.90224	71.8494	2.73205	2, 2	2.93254	146.486	1.3584	-50.3148	-1.88859	-2.28512	-0.396524	-1.29575	NP_002747	P46734
MEK3b (MAP2K3)	Pan-specific	MAPK/ERK protein-serine kinase 3 beta isoform (MKK3 beta)	0, 3	283.23	88.9714	8.31662	0, 3	215.846	27.4008	7.5601	-23.7913	-0.087452	-0.265016	-0.177564	-0.580237	NP_659731	P46734
MEK4 (MAP2K4)	Pan-specific	MAPK/ERK protein-serine kinase 4 (MKK4)	2, 2	1.68166	51.1792	0.920674	2, 2	2.30921	39.7619	1.01364	37.3171	-2.4728	-2.39742	0.0753847	0.24634	NP_003001	P45985
MEK4 (MAP2K4)	S257+T261	MAPK/ERK protein-serine kinase 4 (MKK4)	3, 3	23.6587	567.051	4.73509	3, 3	26.6285	47.3311	4.54114	12.5526	-1.24257	-1.24839	-0.00581979	-0.0190177	NP_003001	P45985
MEK4 (MAP2K4)	Pan-specific	MAPK/ERK protein-serine kinase 4 (MKK4)	0, 0	777.764	21.91	9.77398	0, 0	674.757	0.461434	9.20447	-13.2439	0.382576	0.270609	-0.111967	-0.365884	NP_003001	P45985
MEK4 (MAP2K4)	Pan-specific	MAPK/ERK protein-serine kinase 4 (MKK4)	0, 0	114.859	7.18504	7.01451	0, 0	85.308	22.9606	6.22085	-25.7282	-0.50741	-0.701254	-0.193845	-0.633439	NP_003001	P45985
MEK5 (MAP2K5)	Pan-specific	MAPK/ERK protein-serine kinase 5 (MKK5)	2, 2	2.01835	43.8488	1.18396	2, 2	2.77585	12.7315	1.27917	37.531	-2.38788	-2.31092	0.0769616	0.251493	NP_660143	Q13163
MEK5 (MAP2K5)	Pan-specific	MAPK/ERK protein-serine kinase 5 (MKK5)	0, 0	449.097	2.46674	8.98167	0, 0	368.4	6.43839	8.33137	-17.9687	0.127041	-0.0137873	-0.140829	-0.460195	NP_660143	Q13163
MEK6 (MAP2K6)	Pan-specific	MAPK/ERK protein-serine kinase 6 (MKK6)	0, 0	187.491	30.7913	7.72147	0, 0	137.983	5.3659	6.91459	-26.4057	-0.279401	-0.475281	-0.19588	-0.640091	NP_002749	P52564
MEK6 (MAP2K6)	S207	MAPK/ERK protein-serine kinase 6 (MKK6)	0, 0	123.616	42.6819	7.12051	0, 0	86.6564	13.2739	6.24348	-29.8985	-0.473224	-0.693884	-0.22066	-0.721067	NP_002749	P52564
MEK6 (MAP2K6)	Pan-specific	MAPK/ERK protein-serine kinase 6 (MKK6)	0, 0	144.768	45.6245	7.34839	0, 0	86.7033	2.277	6.24426	-40.1089	-0.399726	-0.69363	-0.293904	-0.960409	NP_002749	P52564
MEK7 (MAP2K7)	Pan-specific	MAPK/ERK protein-serine kinase 7 (MKK7)	0, 0	1814.68	30.0096	10.9963	0, 0	1411.02	0.204703	10.2688	-22.2437	0.776796	0.617287	-0.159509	-0.521238	NP_005034	O14733
MEKK1 (MAP3K1)	Pan-specific	MAPK/ERK kinase kinase 1	2, 2	2.82675	187.105	1.66993	2, 2	4.36679	21.3333	1.93282	54.4809	-2.23115	-2.09801	0.133139	0.435067	XP_042066	Q13233
MEKK1 (MAP3K1)	Pan-specific	MAPK/ERK kinase kinase 1	0, 0	730.728	49.6316	9.68398	0, 0	697.077	6.22631	9.25142	-4.60505	0.35355	0.285902	-0.067648	-0.221058	XP_042066	Q13233
MEKK1 (MAP3K1)	Pan-specific	MAPK/ERK kinase kinase 1	0, 0	353.014	7.44579	8.63437	0, 0	324.335	71.897	8.14759	-8.124	0.0150294	-0.073653	-0.0886823	-0.289793	XP_042066	Q13233
MEKK1 (MAP3K1)	Pan-specific	MAPK/ERK kinase kinase 1	2, 2	1.7776	283.333	1.00072	2, 2	1.47485	25.0339	0.366812	-17.0315	-2.44698	-2.60811	-0.161126	-0.526522	XP_042066	Q13233		5
MEKK2 (MAP3K2)	Pan-specific	MAPK/ERK kinase kinase 2	0, 0	306.749	36.1374	8.4317	0, 0	425.669	11.0715	8.53983	38.7681	-0.0503358	0.0541149	0.104451	0.341321	NP_006600	Q9Y2U5
MEKK2 (MAP3K2)	Pan-specific	MAPK/ERK kinase kinase 2	0, 0	1472.01	11.5201	10.6944	0, 0	1062.14	1.58851	9.85901	-27.8437	0.679418	0.483814	-0.195604	-0.639188	NP_006600	Q9Y2U5
MEKK4 (MAP3K4)	Pan-specific	MAPK/ERK kinase kinase 4	0, 0	725.37	10.0121	9.67336	0, 0	610.575	5.05727	9.06027	-15.8257	0.350126	0.223638	-0.126488	-0.413332	NP_005913	Q9Y6R4
Met	Y1230+Y1234+Y1235	Hepatocyte growth factor (HGF) receptor-tyrosine kinase	0, 0	602.841	3.70792	9.40642	0, 0	657.388	7.87908	9.16685	9.04845	0.264032	0.258354	-0.00567813	-0.0185548	NP_000236.	P08581
Met	Pan-specific	Hepatocyte growth factor (HGF) receptor-tyrosine kinase	2, 2	3.33756	70.0935	1.90958	2, 2	3.35115	10.6398	1.5509	0.407338	-2.15386	-2.22241	-0.0685552	-0.224023	NP_000236	P08581
Met	Y1003	Hepatocyte growth factor (HGF) receptor-tyrosine kinase	2, 2	5.31593	33.9623	2.58111	2, 2	4.05112	6.41026	1.82456	-23.7928	-1.93727	-2.13327	-0.195996	-0.64047	NP_000236	P08581
MKP1	Pan-specific	MAP kinase phosphatase 1 (CL100, VH1)	2, 2	2.54781	83.6983	1.52005	2, 2	5.02558	78.3499	2.13553	97.2513	-2.27949	-2.03198	0.247513	0.808816	NP_004408	P28562
MKP2	Pan-specific	MAP kinase phosphatase 2 (VH2)	0, 0	554.67	0.135083	9.28628	0, 0	596.924	6.58908	9.02765	7.6177	0.225282	0.213012	-0.0122705	-0.0400972	NP_001385	Q13115
MLC(MLRC2)	S19	Myosin regulatory light chain 2, smooth muscle isoform	0, 0	308.041	29.3281	8.43777	0, 0	336.17	0.435073	8.19929	9.13138	-0.0483792	-0.0568116	-0.00843233	-0.0275549	NP_291024	P19105
MLC(MLRC2)	S19	Myosin regulatory light chain 2, smooth muscle isoform	0, 0	1422.3	51.9236	10.6448	0, 0	1398.25	4.8556	10.2557	-1.69116	0.663436	0.613013	-0.0504222	-0.164768	NP_291024	P19105
MLK3	T277+S281	Mixed-lineage protein-serine kinase 3	0, 0	2949.57	21.4587	11.6971	0, 0	2170.65	3.96133	10.8902	-26.408	1.00282	0.819691	-0.183125	-0.598409	NP_002410	Q16584
MLK3	Pan-specific	Mixed-lineage protein-serine kinase 3	0, 0	348.406	14.7871	8.61542	0, 0	254.034	17.4962	7.79512	-27.0868	0.00891583	-0.188462	-0.197378	-0.644984	NP_002410	Q16584
mMOB1	Pan-specific	Preimplantation protein 3	0, 0	2467.9	7.70562	11.4399	0, 0	2824.98	6.87863	11.2703	14.4692	0.919857	0.943508	0.0236516	0.0772881	NP_056202	Q9Y3A3
Mnk1	T250+T255	MAP kinase-interacting protein-serine kinase 1 (calmodulin-activated)	0, 0	168.753	31.6546	7.56956	0, 0	92.1818	12.5616	6.33265	-45.3747	-0.328395	-0.664837	-0.336442	-1.09941	NP_003675	Q9BUB5
Mnk2	Pan-specific	MAP kinase-interacting protein-serine kinase 2 (calmodulin-activated)	0, 0	490.229	46.5668	9.1081	0, 0	258.14	2.02363	7.81826	-47.3429	0.167817	-0.180927	-0.348744	-1.13961	NP_060042	Q9HBH9
MSH2	Pan-specific	DNA mismatch repair protein mutS homolog2, colon cancer, nonpolyposis type 1	2, 0	223.437	25205.8	7.97451	2, 0	289.884	48541	7.98557	29.7386	-0.197789	-0.126426	0.0713636	0.2332	NP_000242	P43246
Msk1	S376	Mitogen & stress-activated protein-serine kinase 1	0, 0	94.8099	36.8119	6.73775	0, 0	32.974	11.2088	4.8495	-65.221	-0.59667	-1.14795	-0.55128	-1.80146	NP_004746	O75582
MST1	Pan-specific	Mammalian STE20-like protein-serine kinase 1 (KRS2)	0, 0	858.486	50.5902	9.91644	0, 0	1029.76	35.4782	9.81433	19.9504	0.428523	0.469261	0.0407384	0.133124	NP_006273	Q13043
MST1	Pan-specific	Mammalian STE20-like protein-serine kinase 1 (KRS2)	0, 0	443.939	106.179	8.96501	0, 0	272.393	1.69377	7.89579	-38.6418	0.121666	-0.155672	-0.277338	-0.906276	NP_006273	Q13043
MST1	Pan-specific	Mammalian STE20-like protein-serine kinase 1 (KRS2)	0, 2	103.692	98.1306	6.86695	0, 2	54.2624	97.6882	5.56812	-47.6695	-0.555003	-0.91387	-0.358867	-1.17269	NP_006273	Q13043
MST1	Pan-specific	Mammalian STE20-like protein-serine kinase 1 (KRS2)	0, 0	690.6	32.6331	9.60249	0, 0	279.305	35.5476	7.93194	-59.5561	0.327269	-0.143895	-0.471165	-1.53966	NP_006273	Q13043
MST2	Pan-specific	Mammalian STE20-like protein-serine kinase 2 (KRS1)	0, 0	1580.33	46.6311	10.7968	0, 0	1075.1	9.21029	9.8765	-31.97	0.712457	0.48951	-0.222947	-0.72854	NP_006272	Q13188
MST3	Pan-specific	Mammalian STE20-like protein-serine kinase 3	0, 0	363.411	91.6057	8.67625	0, 0	242.414	24.1779	7.72757	-33.2947	0.0285348	-0.210465	-0.239	-0.780997	NP_003567	Q9Y6E0
mTOR (FRAP)	S2448	Mammalian target of rapamycin (FRAP)	0, 0	555.29	19.0889	9.28789	0, 0	474.56	7.03764	8.69669	-14.5384	0.225801	0.105208	-0.120593	-0.394071	NP_004949	P42345
mTOR (FRAP)	Pan-specific	Mammalian target of rapamycin (FRAP)	2, 2	8.02364	537.908	3.17505	2, 2	3.14642	13.7529	1.45996	-60.7856	-1.74572	-2.25204	-0.506318	-1.65453	NP_004949	P42345
MYPT1	T696	Myosin phosphatase target 1	2, 2	2.57712	9.27022	1.53655	2, 2	4.41368	58.125	1.94823	71.264	-2.27417	-2.09299	0.181177	0.592046	NP_446342	O14974
Nek2	Pan-specific	NIMA (never-in-mitosis)-related protein-serine kinase 2	0, 0	1911.87	51.0787	11.0716	0, 0	2049.15	2.23099	10.8071	7.18073	0.801072	0.792624	-0.00844799	-0.0276061	NP_002488	P51955
Nek2	Pan-specific	NIMA (never-in-mitosis)-related protein-serine kinase 2	0, 0	210.315	43.1013	7.8872	0, 0	163.814	1.76743	7.16216	-22.1101	-0.22595	-0.394639	-0.168689	-0.551236	NP_002488	P51955
Nek2	Pan-specific	NIMA (never-in-mitosis)-related protein-serine kinase 2	2, 2	7.72693	29.1359	3.12068	2, 2	5.69925	23.9845	2.31701	-26.2418	-1.76325	-1.97286	-0.209613	-0.684966	NP_002488	P51955
Nek2	Pan-specific	NIMA (never-in-mitosis)-related protein-serine kinase 2	0, 0	1414	8.82185	10.6364	0, 0	716.907	6.41461	9.29189	-49.2993	0.660711	0.299084	-0.361627	-1.18171	NP_002488	P51955
Nek2	Pan-specific	NIMA (never-in-mitosis)-related protein-serine kinase 2	0, 2	14.0289	88.7417	3.98112	0, 2	4.21811	44.0592	1.88284	-69.9328	-1.48574	-2.11429	-0.628547	-2.05395	NP_002488	P51955
Nek4	Pan-specific	NIMA (never-in-mitosis)-related protein-serine kinase 4	0, 0	541.301	22.0421	9.25108	0, 0	723.203	34.967	9.3045	33.6046	0.213929	0.303192	0.0892628	0.29169	NP_003148	P51957
Nek7	Pan-specific	NIMA (never-in-mitosis)-related protein-serine kinase 7	0, 0	974.256	20.9298	10.0989	0, 0	701.922	2.02749	9.26141	-27.953	0.487385	0.289157	-0.198229	-0.647765	NP_598001	Q8TDX7
NFkappaB p50	Pan-specific	NF-kappa-B p50 nuclear transcription factor	3, 0	2462.82	6.65588	11.4369	3, 0	4319.31	40.6511	11.8828	75.3808	0.918898	1.14304	0.224141	0.732441	NP_003989	P19838
NFkappaB p65	Pan-specific	NF-kappa-B p65 nuclear transcription factor	0, 0	2000.37	2.82681	11.1368	0, 0	1993.54	5.62016	10.7674	-0.341588	0.822129	0.779694	-0.0424344	-0.138666	NP_003989	Q04206
NIK	Pan-specific	NF-kappa beta-inducing kinase	0, 0	458.28	3.1406	9.01087	0, 0	389.001	17.3473	8.40987	-15.1172	0.13646	0.011783	-0.124677	-0.407414	NP_003945.2	Q99558
Nlk	Pan-specific	Serine/threonine protein kinase NLK	0, 0	949.755	20.0374	10.0622	0, 0	1613.22	4.89276	10.462	69.8562	0.475534	0.680218	0.204684	0.66886	NP_057315.3	Q9UBE8
NMDAR2B	Y1474	N-methyl-D-aspartate (NMDA) glutamate receptor 2B subunit	0, 0	332.482	14.3632	8.54792	0, 0	274.84	2.63158	7.90869	-17.3368	-0.0128531	-0.151469	-0.138615	-0.452963	NP_000825	Q13224
NME7	Pan-specific	Nucleotide diphosphate kinase 7 (nm23-H7)	0, 0	767.173	8.84459	9.7542	0, 0	1438.28	16.9004	10.2964	87.4778	0.376197	0.626278	0.250081	0.817207	NP_037462	Q9Y5B8
NR1	S896	N-methyl-D-aspartate (NMDA) glutamate receptor 1 subunit zeta	0, 0	898.418	19.3161	9.98203	0, 0	866.264	6.42204	9.56491	-3.57904	0.449678	0.388015	-0.0616633	-0.201502	NP_000823	Q05586
Nrf2	Pan-specific	Nuclear factor erythroid 2-related factor 2	0, 0	5484.47	23.4691	12.5919	0, 0	5795.57	1.19748	12.307	5.6724	1.29142	1.2812	-0.0102246	-0.0334117	NP_006155.2	Q16236
NT5E	Pan-specific	Ecto-5'-nucleotidase (CD73 antigen)	0, 0	1034.35	5.36739	10.1853	0, 0	1951.04	45.6059	10.7363	88.6246	0.515235	0.769567	0.254332	0.831097	NP_002517	P21589
p107	Pan-specific	Retinoblastoma (Rb) protein-related p107 (PRB1)	0, 0	1684.37	34.7049	10.8888	0, 0	1269.18	1.1117	10.1159	-24.6498	0.742124	0.567499	-0.174625	-0.570635	P28749	P28749
p18 INK4c	Pan-specific	p18 INK4c cyclin-dependent kinase inhibitor	0, 0	1445.15	46.5974	10.6678	0, 0	2453.25	66.9229	11.0667	69.7579	0.67085	0.877207	0.206357	0.674328	NP_523240	P42773
p21 CDKI1	Pan-specific	cyclin-dependent kinase inhibitor 1 (MDA6)	0, 0	1887.74	24.9071	11.0532	0, 0	2802.86	37.0984	11.2589	48.4764	0.795164	0.939813	0.144649	0.47268	NP_000380	P38936
p27 Kip1	T187	p27 cyclin-dependent kinase inhibitor 1B	0, 0	10.3751	27.8195	3.54584	0, 0	24.9655	67.8453	4.44811	140.629	-1.62613	-1.2787	0.347432	1.13533	NP_004055	P46527
p27 Kip1	Pan-specific	p27 cyclin-dependent kinase inhibitor 1B	0, 0	1562.69	34.6631	10.7806	0, 0	1358.15	1.71981	10.2137	-13.089	0.707234	0.599338	-0.107896	-0.352578	NP_004055	P46527
p35 + p25	Pan-specific	CDK5 regulatory subunit 1, p35 + CDK5 regulatory subunit p25	2, 0	57.9831	1155.27	6.02835	2, 0	4.72364	28.4884	2.04614	-91.8534	-0.825468	-2.0611	-1.23563	-4.03775	NP_003876	Q15078
p38a MAPK	T180+Y182	Mitogen-activated protein-serine kinase p38 alpha	0, 0	467.857	33.6012	9.04071	0, 0	1819.24	97.1722	10.6354	288.846	0.146083	0.736699	0.590617	1.93	NP_001306	Q16539
p38a MAPK	T180+Y182	Mitogen-activated protein-serine kinase p38 alpha	0, 0	121.053	54.4369	7.09028	0, 0	219.243	51.8166	7.58263	81.1136	-0.482972	-0.257678	0.225294	0.73621	NP_001306	Q16539
p38a MAPK	T180+Y182	Mitogen-activated protein-serine kinase p38 alpha	0, 0	776.397	122.909	9.77144	0, 0	819.957	0.0251046	9.48565	5.61051	0.381758	0.362198	-0.0195597	-0.0639165	NP_001306	Q16539
p38a MAPK	T180+Y182	Mitogen-activated protein-serine kinase p38 alpha	0, 0	169.935	49.1229	7.57963	0, 0	100.555	115.661	6.45809	-40.8272	-0.325149	-0.623979	-0.29883	-0.976509	NP_001306	Q16539
p38a MAPK	T180+Y182	Mitogen-activated protein-serine kinase p38 alpha	2, 3	27.6346	3406.67	4.95919	2, 3	4.27644	292.622	1.90265	-84.525	-1.17029	-2.10783	-0.937541	-3.06367	NP_001306	Q16539
p38a MAPK	Pan-specific	Mitogen-activated protein-serine kinase p38 alpha	0, 0	345.737	5.45222	8.60432	0, 0	860.07	42.1582	9.55455	148.764	0.00533695	0.384643	0.379306	1.23949	NP_001306	Q16539
p38a MAPK	Pan-specific	Mitogen-activated protein-serine kinase p38 alpha	0, 0	315.592	6.72129	8.47271	0, 0	389.921	0.613165	8.41328	23.5521	-0.0371109	0.0128925	0.0500034	0.1634	NP_001306	Q16539
p38a MAPK	Pan-specific	Mitogen-activated protein-serine kinase p38 alpha	0, 0	5348.94	80.377	12.5558	0, 0	5232.17	3.1826	12.1594	-2.18301	1.27978	1.23314	-0.0466408	-0.152411	NP_001306	Q16539
p38a MAPK	Pan-specific	Mitogen-activated protein-serine kinase p38 alpha	3, 3	9540.22	22.7365	13.3906	3, 3	9041.35	8.47861	12.9486	-5.22911	1.54901	1.49019	-0.0588262	-0.192231	NP_001306	Q16539
p38a MAPK	Pan-specific	Mitogen-activated protein-serine kinase p38 alpha	0, 0	4814.46	6.20043	12.4039	0, 0	4454.49	51.9344	11.9273	-7.47698	1.2308	1.15752	-0.0732761	-0.23945	NP_001306	Q16539
p38a MAPK	Pan-specific	Mitogen-activated protein-serine kinase p38 alpha	0, 0	1188.51	16.6432	10.3857	0, 0	960.458	15.1175	9.71382	-19.1881	0.579879	0.436522	-0.143357	-0.468456	NP_001306	Q16539
p38a MAPK	Pan-specific	Mitogen-activated protein-serine kinase p38 alpha	0, 3	27.7052	20.6613	4.96287	0, 3	14.3242	60.1452	3.64662	-48.2979	-1.16911	-1.53977	-0.37066	-1.21123	NP_001306	Q16539
p38d MAPK	Pan-specific	Mitogen-activated protein-serine kinase p38 delta (MAPK13)	0, 0	2275.28	22.3149	11.3226	0, 0	1882.22	2.96617	10.6845	-17.2755	0.882045	0.752691	-0.129355	-0.422701	NP_002745	O15264
p38g MAPK (Erk6)	Pan-specific	Mitogen-activated protein-serine kinase p38 gamma (MAPK12)	0, 0	1103.22	5.14231	10.2783	0, 0	1791.95	12.0464	10.6136	62.4283	0.54523	0.729595	0.184365	0.602462	NP_002960	P53778
p38g MAPK (Erk6)	Pan-specific	Mitogen-activated protein-serine kinase p38 gamma (MAPK12)	0, 0	457.219	58.751	9.00753	0, 0	608.4	5.69992	9.05512	33.0654	0.13538	0.221961	0.0865802	0.282924	NP_002960	P53778
p53	S392	Tumor suppressor protein p53 (antigenNY-CO-13)	2, 2	4.96503	62	2.48259	2, 2	7.31649	82.4081	2.6774	47.3606	-1.96905	-1.85548	0.113574	0.371134	NP_000537	P04637
p53	S392	Tumor suppressor protein p53 (antigenNY-CO-13)	0, 0	768.457	19.7568	9.75661	0, 0	939.3	5.23243	9.68169	22.232	0.376975	0.426054	0.0490795	0.160381	NP_000537	P04637
p53	Pan-specific	Tumor suppressor protein p53 (antigenNY-CO-13)	0, 0	4617.09	129.097	12.3436	0, 0	3925.54	4.6401	11.7449	-14.978	1.21132	1.09812	-0.113202	-0.369918	NP_000537	P04637
p53	S392	Tumor suppressor protein p53 (antigenNY-CO-13)	0, 0	509.195	17.2162	9.16286	0, 0	388.762	2.88849	8.40899	-23.6517	0.185479	0.0114941	-0.173985	-0.568544	NP_000537	P04637
p73	Pan-specific	Tumor suppressor protein p73	0, 1	15022.6	8.52362	14.0456	0, 1	12911.7	36.3555	13.4626	-14.0514	1.76028	1.65763	-0.102641	-0.335406	NP_005418	O15350
PAC1	Pan-specific	Dual specificity MAP kinase protein phosphatase	1, 0	4422.72	24.2961	12.2815	1, 0	3723.56	1.2852	11.6687	-15.8085	1.19131	1.07329	-0.118014	-0.385643	NP_004409	Q05923		5
PACSIN1	Pan-specific	Protein kinase C + casein kinase substrate in neurons protein 1	0, 0	518	40.4145	9.1876	0, 0	575.863	2.13743	8.97583	11.1704	0.193456	0.196132	0.00267563	0.00874335	NP_065855	Q9BY11
PAK1	Pan-specific	p21-activated kinase 1 (alpha) (serine/threonine-protein kinase PAK 1)	3, 0	477.358	83.5555	9.06972	3, 0	1285.15	62.9499	10.134	169.222	0.155437	0.573377	0.41794	1.36573	NP_002567	Q13153
PAK1	Pan-specific	p21-activated kinase 1 (alpha) (serine/threonine-protein kinase PAK 1)	0, 0	119.448	34	7.07103	0, 0	192.207	33.3384	7.39276	60.912	-0.48918	-0.319525	0.169655	0.554394	NP_002567	Q13153
PAK1	T212	p21-activated kinase 1 (alpha) (serine/threonine-protein kinase PAK 1)	0, 0	746.737	7.32382	9.71524	0, 0	1119.42	4.24027	9.93478	49.9079	0.363634	0.508494	0.14486	0.47337	NP_002567	Q13153
PAK1	Pan-specific	p21-activated kinase 1 (alpha) (serine/threonine-protein kinase PAK 1)	2, 2	8.7592	40.0389	3.30159	2, 2	8.03933	27.0849	2.81332	-8.21839	-1.70491	-1.8112	-0.106295	-0.347347	NP_002567	Q13153
PAK1/2/3	S144/S141/S154	p21-activated kinase 1/2/3 (serine/threonine-protein kinase PAK 1/2/3)	0, 0	448.592	38.5266	8.98005	0, 0	523.473	2.48722	8.83822	16.6926	0.126517	0.151308	0.0247907	0.0810102	NP_002567	Q13153
PAK1/2/3	T423/402/436	p21-activated kinase 1/2/3 (serine/threonine-protein kinase PAK 1/2/3)	0, 0	669.494	58.2391	9.55772	0, 0	603.215	11.5178	9.04277	-9.89983	0.312827	0.217939	-0.0948885	-0.310074	NP_002567	Q13153
PAK2	Pan-specific	p21-activated kinase 2 (gamma) (serine/threonine-protein kinase PAK 2)	0, 0	240.347	23.5376	8.07976	0, 0	232.878	30.1938	7.66967	-3.10764	-0.163844	-0.229326	-0.0654818	-0.213979	NP_002568.2	Q13177
PAK2	Pan-specific	p21-activated kinase 2(gamma) (serine/threonine-protein kinase PAK 2)	2, 2	1.18951	84.8936	0.421156	2, 2	3.42092	66.7112	1.58063	187.591	-2.63391	-2.21273	0.421176	1.37631	NP_002568.2.	Q13177
PAK3	Pan-specific	p21-activated kinase 3 (beta) (serine/threonine-protein kinase PAK 3)	2, 2	3.79062	66.5311	2.09322	2, 2	3.33514	21.3235	1.54399	-12.016	-2.09463	-2.22466	-0.130034	-0.424921	NP_002569	O75914
PARP1	Pan-specific	Poly [ADP-ribose] polymerase 1 (ADPRT)	3, 0	17.1862	40.7417	4.27396	3, 0	44.0568	145.161	5.26754	156.35	-1.39129	-1.01178	0.379513	1.24016	NP_001609	P09874
PARP1	Pan-specific	Poly [ADP-ribose] polymerase 1 (ADPRT)	0, 0	2004.85	38.8585	11.1401	0, 0	2180.29	1.83466	10.8965	8.75088	0.823168	0.821775	-0.00139354	-0.00455378	NP_001609	P09874
Pax2	S394	Paired box protein 2	0, 2	9.55694	23.1755	3.42734	0, 2	14.1961	7.86378	3.63366	48.542	-1.66435	-1.54399	0.120361	0.393313	Q02962	Q02962
Paxillin 1	Y31	Paxillin 1	0, 0	618.809	7.58923	9.44414	0, 0	855.747	14.3419	9.54728	38.2894	0.276196	0.382275	0.106079	0.34664	NP_002850	P49023
Paxillin 1	Pan-specific	Paxillin 1	0, 0	60.1275	26.8079	6.08074	0, 0	83.5615	3.77085	6.19101	38.9737	-0.80857	-0.710975	0.0975948	0.318917	NP_002850	P49023
Paxillin 1	Y118	Paxillin 1	0, 0	1675.55	32.1847	10.8812	0, 0	2085.13	1.95174	10.8322	24.4443	0.739681	0.800803	0.0611213	0.19973	NP_002850	P49023
PCNA	Pan-specific	Proliferating cell nuclear antigen	0, 0	487.146	5.91767	9.099	0, 0	849.495	4.86103	9.53671	74.3822	0.164881	0.378829	0.213948	0.699133	NP_002583	P12004
PCTK1 (PCTAIRE1)	Pan-specific	PCTAIRE-1 protein-serine kinase	0, 0	479.472	8.14366	9.07609	0, 0	711.948	3.4897	9.28187	48.4859	0.157493	0.295821	0.138328	0.452025	NP_148978	Q00536
PDGFRa	Y754	Platelet-derived growth factor receptor kinase alpha	0, 0	2904.45	3.63845	11.6748	0, 0	4282.78	3.84172	11.8706	47.456	0.995643	1.13905	0.143405	0.468614	NP_006197	P16234
PDGFRa/b	Y572+Y574/Y579+Y581	Platelet-derived growth factor receptor kinase alpha/beta	0, 0	160.907	35.6334	7.50087	0, 0	191.153	0.371658	7.38483	18.797	-0.350548	-0.322109	0.0284385	0.0929305	NP_006197	P16234
PDGFRb	Y716	Platelet-derived growth factor receptor kinase beta	0, 0	1038.55	24.8734	10.1911	0, 0	1376.59	3.47891	10.2331	32.5494	0.517122	0.605678	0.0885563	0.289381	NP_032835	P09619
PDI	Pan-specific	Protein disulfide-isomerase	0, 0	6633.99	12.5976	12.8664	0, 0	6560.67	10.6106	12.4859	-1.10522	1.37996	1.33947	-0.0404934	-0.132323	NP_000909.2	P07237
PDK1	S241	3-Phosphoinositide-dependent protein-serine kinase 1	3, 2	8.72011	52.4691	3.29514	3, 2	14.116	30	3.6255	61.8788	-1.70699	-1.54665	0.160342	0.523959	NP_002604	O15530
PDK1	Pan-specific	3-phosphoinositide-dependent protein-serine kinase 1	0, 0	32.4606	0.956938	5.1914	0, 0	49.191	23.1915	5.42657	51.5409	-1.0954	-0.959979	0.135421	0.442523	NP_002604	O15530
PDK1	Pan-specific	3-phosphoinositide-dependent protein-serine kinase 1	0, 0	1122.3	2.17677	10.303	0, 0	1483.41	2.81624	10.3409	32.1764	0.553207	0.640798	0.0875915	0.286229	NP_002604	O15530
PED15 (PEA15)	S116	Phosphoprotein-enriched in diabetes/astrocytes 15	0, 0	2198.33	74.9836	11.273	0, 0	977.104	0.946035	9.73861	-55.5525	0.866037	0.444597	-0.42144	-1.37717	NP_003759	Q15121
PERP	Pan-specific	p53-induced protein PIGPC1	0, 0	1154.52	20.7309	10.3439	0, 0	1677.6	7.10516	10.5184	45.3072	0.566377	0.698609	0.132231	0.432101	NP_071404	Q9H230
PI3K	Pan-specific	Phosphatidylinositol 3-kinase regulatory subunit alpha	0, 0	762.727	17.4201	9.74581	0, 0	527.102	31.6084	8.84818	-30.8925	0.373492	0.154554	-0.218938	-0.715439	NP_852664	P27986
PI3K p110 delta	Pan-specific	Phosphatidylinositol-4,5-biphosphate 3-kinase catalytic subunit delta isoform	0, 0	59.8344	22.2904	6.07369	0, 0	66.5953	25.8485	5.86359	11.2993	-0.810844	-0.817626	-0.00678203	-0.0221621	NP_005017	O00329
PI3K p85/p55	Y467/Y199	Phosphatidylinositol 3-kinase regulatory subunit alpha	2, 2	10.1477	87.6605	3.51387	2, 2	15.2094	6.17054	3.73314	49.8805	-1.63644	-1.51159	0.124855	0.407997	NP_852664	P27986
PI3KR4	Pan-specific	Phosphoinositide-3-kinase, regulatory subunit 4	0, 0	249.781	72.1344	8.13531	0, 0	341.4	6.12587	8.22156	36.6797	-0.145929	-0.0495564	0.0963724	0.314923	NP_055417	Q99570
PI4KCB	Pan-specific	phosphatidylinositol 4-kinase, catalytic, beta polypeptide	0, 0	146.744	5.22127	7.36795	0, 0	354.476	42.5619	8.27579	141.561	-0.393419	-0.0318931	0.361526	1.18138	NP_002642	Q5VWC1
PIP5K2a	Pan-specific	Phosphatidylinositol 4-phosphatase 5-kinase type 2 alpha	2, 2	4.63012	99.5402	2.38184	2, 2	4.08772	6.28726	1.83754	-11.7145	-2.00154	-2.12904	-0.1275	-0.41664	CAH72211	P48426
PITSLRE	Pan-specific	PITSLRE serine/threonine-protein kinase CDC2L1	0, 3	270.185	4.14136	8.24859	0, 3	382.597	32.7383	8.38593	41.6058	-0.109393	0.00398246	0.113375	0.370484	NP_277021.1.	P21127
PKA Ca/b	T198	cAMP-dependent protein-serine kinase catalytic subunit alpha/beta	3, 0	2982.8	3.18337	11.7132	3, 0	6598.72	48.7783	12.4942	121.226	1.00803	1.34219	0.334159	1.09196	NP_002721	P17612
PKA Ca/b	Pan-specific	cAMP-dependent protein-serine kinase catalytic subunit alpha/beta	0, 0	771.104	42.6088	9.76157	0, 0	708.674	80.8585	9.27522	-8.09617	0.378574	0.293655	-0.0849193	-0.277497	NP_002721	P17612
PKA Ca/b	Pan-specific	cAMP-dependent protein-serine kinase catalytic subunit alpha/beta	0, 0	1910.76	30.2323	11.0707	0, 0	1640.73	24.6385	10.4864	-14.1321	0.800804	0.688166	-0.112638	-0.368075	NP_002721	P17612
PKA Cb	S339	cAMP-dependent protein-serine kinase catalytic subunit beta	0, 0	714.422	7.95539	9.65142	0, 0	859.575	0.879359	9.55372	20.3176	0.343049	0.384372	0.0413232	0.135035	NP_002722	P22694
PKA R1a	Pan-specific	cAMP-dependent protein-serine kinase type I-alpha regulatory chain	0, 0	310.427	18.4444	8.4489	0, 0	520.814	5.13897	8.83087	67.7735	-0.0447902	0.148914	0.193704	0.632981	NP_002725	P10644
PKA R2a	S99	cAMP-dependent protein-serine kinase regulatory type 2 subunit alpha	0, 0	806.656	1.00131	9.8266	0, 0	1497.44	7.67465	10.3545	85.6356	0.399547	0.64522	0.245673	0.802803	NP_523671	P13861
PKA R2a	Pan-specific	cAMP-dependent protein-serine kinase regulatory type 2 subunit alpha	0, 0	357.539	66.5801	8.65274	0, 0	482.808	6.94368	8.72155	35.0366	0.020955	0.113306	0.0923511	0.301782	NP_004148	P13861
PKBa (Akt1)	Pan-specific	Protein-serine kinase B alpha	3, 3	5594	27.7953	12.6205	3, 3	11955.6	48.1142	13.3516	113.721	1.30062	1.62148	0.320855	1.04848	NP_005154	P31749
PKBa (Akt1)	S473	Protein-serine kinase B alpha	0, 0	1174.87	3.13036	10.3691	0, 0	1967.89	3.94128	10.7487	67.4987	0.574508	0.773609	0.199102	0.650618	NP_005154	P31749
PKBa (Akt1)	T308	Protein-serine kinase B alpha	2, 2	7.65231	3.06356	3.10668	2, 2	10.9936	13.7209	3.26484	43.664	-1.76777	-1.66413	0.10364	0.338671	NP_005154	P31749
PKBa (Akt1)	S473	Protein-serine kinase B alpha	3, 0	1205.1	46.0463	10.4057	3, 0	1632.18	28.0896	10.4788	35.4386	0.58633	0.685708	0.0993785	0.324746	NP_005154	P31749
PKBa (Akt1)	Pan-specific	Protein-serine kinase B alpha	0, 0	25.4159	157.983	4.83845	0, 0	18.1923	24.0876	3.9915	-28.4216	-1.20924	-1.42743	-0.218192	-0.713002	NP_005154	P31749
PKBa (Akt1)	T308	Protein-serine kinase B alpha	0, 0	1707.47	54.2328	10.9084	0, 0	863.71	11.6596	9.56065	-49.4157	0.748461	0.386627	-0.361834	-1.18239	NP_005154	P31749
PKBb (Akt2)	Pan-specific	Protein-serine kinase B beta	0, 0	449.055	2.5503	8.98154	0, 0	727.884	2.46815	9.31381	62.0925	0.126997	0.306224	0.179227	0.585672	NP_001617	P31751
PKBb (Akt2)	Pan-specific	Protein-serine kinase B beta	0, 0	319.036	4.67628	8.48836	0, 0	489.623	5.08139	8.74177	53.4696	-0.0320617	0.119892	0.151954	0.496551	NP_001617	P31751
PKBb (Akt2)	Pan-specific	Protein-serine kinase B beta	0, 0	1021.7	30.6168	10.1675	0, 0	1460.55	66.4511	10.3185	42.9532	0.50951	0.633499	0.12399	0.405169	NP_001617	P31751
PKBb (Akt2)	Pan-specific	Protein-serine kinase B beta	2, 2	2.48918	33.2143	1.48646	2, 2	1.86429	54.4643	0.704872	-25.104	-2.29032	-2.49799	-0.207668	-0.678612	NP_001617	P31751
PKBb (Akt2)	Pan-specific	Protein-serine kinase B beta	0, 0	190.955	33.642	7.74788	0, 0	348.421	4.91438	8.25093	82.4626	-0.270884	-0.0399895	0.230894	0.754509	NP_001617	P31751
PKBb (Akt2)	Pan-specific	Protein-serine kinase B beta	0, 0	23.4109	8.42541	4.7199	0, 0	39.1684	31.0173	5.09786	67.3088	-1.24747	-1.06705	0.180423	0.58958	NP_001617	P31751
PKBg (Akt3)	Pan-specific	Protein-serine kinase B gamma	0, 0	200.49	22.2216	7.81817	0, 0	324.251	2.24678	8.14721	61.7294	-0.248212	-0.0737756	0.174436	0.570017	NP_005456	Q9Y243
PKBg (Akt3)	Pan-specific	Protein-serine kinase B gamma	0, 0	546.909	68.1084	9.26595	0, 0	402.717	2.46915	8.45987	-26.3649	0.218725	0.0280668	-0.190658	-0.623028	NP_005456	Q9Y243
PKC	Pan-specific	Protein-serine kinase C alpha	0, 0	717.242	44.5233	9.65711	0, 0	660.644	5.08798	9.17397	-7.89118	0.344883	0.260675	-0.0842078	-0.275172	NP_002728	P17252
PKC h	Pan-specific	Protein kinase C eta type	0, 3	466.245	88.9547	9.03573	0, 3	538.352	90.731	8.87865	15.4654	0.144477	0.164478	0.0200011	0.0653591	NP_006246.2	P24723
PKCa	Pan-specific	Protein-serine kinase C alpha	0, 0	938.695	168.391	10.0453	0, 0	625.613	29.6798	9.09537	-33.3529	0.470084	0.235072	-0.235012	-0.767965	NP_002728	P17252
PKCa	S657	Protein-serine kinase C alpha	0, 0	2077.16	51.8273	11.1912	0, 0	2030.48	3.04337	10.7939	-2.24704	0.839655	0.788323	-0.0513319	-0.167741	NP_002728	P17252
PKCa/b2	T638/T641	Protein-serine kinase C alpha/beta 2	2, 2	7.36537	54.3138	3.05155	2, 2	8.04505	46.1841	2.81435	9.22812	-1.78555	-1.81087	-0.0253171	-0.0827305	NP_002728	P17252
PKCb1	Pan-specific	Protein-serine kinase C beta 1	0, 0	869.506	7.02668	9.93484	0, 0	1416.04	50.3879	10.2739	62.8555	0.434458	0.618954	0.184496	0.60289	NP_002729	P05771
PKCb1	Pan-specific	Protein-serine kinase C beta 1	3, 0	3852.31	39.0825	12.0823	3, 0	3827	10.0374	11.7082	-0.657034	1.12706	1.08617	-0.0408873	-0.13361	NP_002729	P05771
PKCb1/2	T500	Protein-serine kinase C beta 1/2	0, 0	410.775	14.0915	8.85299	0, 0	527.169	6.31907	8.84837	28.3352	0.0855398	0.154614	0.0690745	0.225719	NP_997700	P05771
PKCb2	Pan-specific	Protein-serine kinase C beta 2	0, 0	1575.79	14.5996	10.7926	0, 0	2568.47	0.266644	11.1329	62.9956	0.711119	0.898774	0.187656	0.613215	AAA60095	P05771-2
PKCb2	Pan-specific	Protein-serine kinase C beta 2	2, 2	2.7006	8.08081	1.60407	2, 2	3.52271	21.7593	1.62293	30.4416	-2.25239	-2.19895	0.0534406	0.174631	AAA60095	P05771-2
PKCb2	T641	Protein-serine kinase C beta 2	0, 0	745.309	16.9352	9.71248	0, 0	543.862	34.8479	8.89334	-27.0286	0.362743	0.169264	-0.193479	-0.632246	NP_002729	P05771
PKCd	Y313	Protein-serine kinase C delta	3, 3	2334.48	11.0583	11.3597	3, 3	6530.32	8.00942	12.4792	179.733	0.893997	1.33729	0.443294	1.44858	NP_006245	Q05655
PKCd	Y313	Protein-serine kinase C delta	0, 0	1213.46	4.93324	10.4157	0, 0	2835.38	6.15962	11.2756	133.66	0.589546	0.945234	0.355689	1.16231	NP_006245	Q05655
PKCd	T507	Protein-serine kinase C delta	0, 0	56.7651	84.6154	5.99772	0, 0	69.6205	28.8814	5.92768	22.6466	-0.835346	-0.796749	0.0385967	0.126125	NP_006245	Q05655
PKCd	Pan-specific	Protein-serine kinase C delta	0, 0	1610.53	19.084	10.8241	0, 0	1770.26	17.1625	10.596	9.91787	0.721267	0.723874	0.0026075	0.00852071	NP_006245	Q05655
PKCd	S664	Protein-serine kinase C delta	0, 0	629.418	46.1454	9.46866	0, 0	640.8	16.4741	9.12997	1.80834	0.284106	0.246343	-0.0377628	-0.1234	NP_006245	Q05655
PKCe	Pan-specific	Protein-serine kinase C epsilon	2, 2	5.66327	151.24	2.67243	2, 2	19.4104	636.834	4.085	242.741	-1.90782	-1.39697	0.510852	1.66935	NP_005391	Q02156
PKCe	S729	Protein-serine kinase C epsilon	0, 0	985.269	46.0068	10.1152	0, 0	1588.6	15.7199	10.4398	61.2352	0.492616	0.672992	0.180376	0.589428	NP_005391	Q02156
PKCe	Pan-specific	Protein-serine kinase C epsilon	3, 0	1288.81	3.49872	10.5026	3, 0	1317.58	87.9448	10.1699	2.2325	0.617575	0.585088	-0.0324878	-0.106163	NP_005391	Q02156
PKCg	T655	Protein-serine kinase C gamma	0, 0	3085.91	14.6758	11.7623	0, 0	7528.98	10.9692	12.6845	143.979	1.02384	1.40416	0.380322	1.2428	NP_002730	P05129
PKCg	T514	Protein-serine kinase C gamma	0, 0	1459.09	19.9353	10.6816	0, 0	3335.65	0.283142	11.51	128.612	0.675316	1.02159	0.346279	1.13156	NP_002730	P05129
PKCg	Pan-specific	Protein-serine kinase C gamma	0, 0	990.074	34.949	10.1222	0, 0	2150.05	16.5712	10.8764	117.16	0.494879	0.815211	0.320332	1.04677	NP_002730	P05129
PKCg	T674	Protein-serine kinase C gamma	0, 0	154.809	79.25	7.44513	0, 0	284.234	79.4153	7.95718	83.6033	-0.368526	-0.135675	0.23285	0.760901	NP_002730.1	P05129
PKCg	T514	Protein-serine kinase C gamma	0, 0	5318.34	45.5605	12.5475	0, 0	5335.88	18	12.1878	0.329949	1.27711	1.24236	-0.0347471	-0.113545	NP_002730	P05129
PKCh	S674	Protein-serine kinase C eta	0, 0	148.359	41.8523	7.38374	0, 0	255.797	29.3269	7.8051	72.4174	-0.388326	-0.185213	0.203114	0.663728	NP_006246	P24723
PKCl/i	Pan-specific	Protein-serine kinase C lambda/iota	0, 0	601.95	8.71741	9.40429	0, 0	1246.62	9.70774	10.0901	107.098	0.263344	0.559073	0.29573	0.966376	NP_002731	P41743
PKCl/i	T564	Protein-serine kinase C lambda/iota	0, 0	380.262	53.1508	8.74164	0, 0	257.791	27.8009	7.8163	-32.2072	0.0496258	-0.181564	-0.23119	-0.755476	NP_002731	P41743
PKCm (PKD)	S738+S742	Protein-serine kinase C mu (Protein kinase D)	0, 0	182.667	17.1841	7.68386	0, 0	604.683	43.7885	9.04628	231.029	-0.291529	0.219081	0.51061	1.66856	NP_002733	Q15139
PKCm (PKD)	S910	Protein-serine kinase C mu (Protein kinase D)	0, 0	1050.06	16.326	10.207	0, 0	2305.38	15.3616	10.977	119.547	0.522249	0.847991	0.325742	1.06445	NP_002733	Q15139
PKCm (PKD)	Pan-specific	Protein-serine kinase C mu (Protein kinase D)	0, 0	314.516	29.1122	8.46778	0, 0	639.911	27.1666	9.12797	103.459	-0.038701	0.245691	0.284392	0.929327	NP_002733	Q15139
PKCm (PKD)	S910	Protein-serine kinase C mu (Protein kinase D)	2, 2	5.6384	23.0555	2.66607	2, 2	6.69773	36.8932	2.54992	18.7877	-1.90987	-1.897	0.0128719	0.0420625	NP_002733	Q15139
PKCq	Pan-specific	Protein-serine kinase C theta	0, 0	914.787	20.1621	10.0081	0, 0	699.812	7.64521	9.25707	-23.5	0.45808	0.287742	-0.170338	-0.556625	NP_006248	Q04759
PKCq	T538	Protein-serine kinase C theta	0, 0	15.0434	29.4319	4.08185	0, 0	57.9658	166.192	5.66337	285.323	-1.45325	-0.882844	0.570411	1.86397	NP_006248	Q04759
PKCz	Pan-specific	Protein-serine kinase C zeta	0, 0	910.146	62.2094	10.0007	0, 0	926.851	3.19803	9.66244	1.83545	0.455713	0.419784	-0.0359285	-0.117406	NP_002735	Q05513
PKCz/l	T410/T412	Protein-serine kinase C zeta/lambda	2, 2	4.09266	18.4076	2.20383	2, 2	5.73585	16.7702	2.32625	40.1496	-2.05896	-1.96986	0.089101	0.291161	NP_002735	Q05513
PKG1	Pan-specific	Protein-serine kinase G1 (cGMP-dependent protein kinase)	0, 0	98.6902	11.5936	6.79562	0, 0	184.457	10.0276	7.33339	86.9055	-0.578005	-0.338864	0.239141	0.781458	NP_006249	Q13976
PKG1a	Pan-specific	cGMP-dependent protein kinase 1, alpha isozyme	0, 0	199.475	5.32667	7.81085	0, 0	333.449	5.12418	8.18756	67.163	-0.250572	-0.0606307	0.189942	0.620685	NP_006249	Q13976
PKG1b	Pan-specific	cGMP-dependent protein kinase 1, beta isozyme	3, 2	2.14805	207.071	1.27381	3, 2	15.6429	118.811	3.77368	628.238	-2.35891	-1.49838	0.860526	2.812	NP_006249.1	P14619
PKM2	Pan-specific	Pyruvate kinase, isozymes M1/M2	0, 0	561.659	36.5785	9.30434	0, 0	692.506	23.2705	9.24193	23.2964	0.231108	0.28281	0.0517015	0.168949	NP_872270	P14618
PKN3	Pan-specific	Protein-kinase C-related kinase 3	0, 0	720.933	3.46673	9.66451	0, 0	1466.57	4.37533	10.3245	103.427	0.34727	0.635431	0.28816	0.941642	NP_005804	O94806
PKR1	Pan-specific	Double stranded RNA dependent protein-serine kinase	0, 0	236.209	14.0405	8.05471	0, 0	344.745	7.47932	8.23563	45.9495	-0.171925	-0.0449738	0.126951	0.414846	NP_002750	P19525
PKR1	Pan-specific	Double stranded RNA dependent protein-serine kinase	0, 0	256.569	59.4253	8.17399	0, 0	306.072	41.5771	8.06397	19.2943	-0.133453	-0.100889	0.0325639	0.106411	NP_002750	P19525
PKR1	T446	Double-stranded RNA-dependent protein-serine kinase	0, 0	428.455	17.4619	8.91379	0, 0	912.236	28.708	9.63951	112.913	0.105147	0.412315	0.307168	1.00376	NP_002750	P19525
PKR1	T451	Double-stranded RNA-dependent protein-serine kinase	0, 0	458.076	2.95751	9.01023	0, 0	933.536	100.195	9.67281	103.795	0.136252	0.423161	0.286909	0.937554	NP_002750	P19525
PLC R(PLCg2)	Pan-specific	1-phosphatidylinositol-4,5-bisphosphate phosphodiesterase gamma-2	0, 0	430.428	0.60823	8.92042	0, 0	628.696	19.5826	9.10246	46.0627	0.107285	0.237381	0.130096	0.425124	NP_002652.2	P16885
PLCg1	Y783	1-phosphatidylinositol-4,5-bisphosphate phosphodiesterase gamma-1	0, 0	90.95	14.9711	6.67779	0, 0	177.874	2.55189	7.28096	95.5736	-0.616009	-0.355943	0.260066	0.849836	NP_877963.1	P19174
PLCg2	Y753	1-phosphatidylinositol-4,5-bisphosphate phosphodiesterase gamma-2	0, 0	264.607	24.1255	8.2185	0, 0	573.808	4.854	8.97067	116.853	-0.119099	0.194452	0.313551	1.02461	NP_002652.2	P16885
Plk1	Pan-specific	Polo-like protein-serine kinase 1	0, 0	158.313	37.1033	7.47743	0, 0	190.27	39.5605	7.37815	20.1858	-0.35811	-0.324285	0.0338251	0.110533	NP_005021	P53350
Plk1	T210	Polo-like protein-serine kinase 1	2, 2	9.07901	99.3401	3.35332	2, 2	4.9135	84.454	2.10299	-45.8807	-1.68822	-2.04258	-0.354357	-1.15796	NP_005021	P53350
Plk2	Pan-specific	Polo-like protein kinase 2 (serum -inducible kinase (SNK))	0, 0	937.263	16.609	10.0431	0, 0	943.076	10.168	9.68747	0.620233	0.469373	0.427939	-0.041434	-0.135397	NP_006613	Q9NYY3
Plk2	Pan-specific	Polo-like protein kinase 2 (serum -inducible kinase (SNK))	3, 0	207.545	48.4195	7.86807	3, 0	155.203	8.22781	7.08426	-25.2196	-0.232119	-0.420015	-0.187896	-0.614	NP_006613	Q9NYY3
Plk3	Pan-specific	Polo-like protein kinase 3 (cytokine- inducible kinase (CNK))	0, 0	470.038	31.6391	9.04742	0, 0	906.516	3.64986	9.63043	92.86	0.148247	0.409359	0.261112	0.853253	NP_004064	Q9H4B4
PP1/Ca	Pan-specific	Protein-serine phosphatase 1 - catalytic subunit - alpha isoform	0, 0	1112.38	13.4193	10.2902	0, 0	2255.86	80.4796	10.9457	102.797	0.549074	0.837787	0.288713	0.943448	NP_002699	P62136
PP1/Ca	T320	Protein-serine phosphatase 1 - catalytic subunit - alpha isoform	0, 3	56.4702	153.799	5.99021	0, 3	35.6137	22.4946	4.9606	-36.9336	-0.83777	-1.11176	-0.273989	-0.895333	NP_002699	P62136
PP1/Ca	Pan-specific	Protein-serine phosphatase 1 - catalytic subunit - alpha isoform	3, 3	50.034	2673.57	5.81563	3, 3	21.1912	91.2676	4.21164	-57.6465	-0.894075	-1.35572	-0.461648	-1.50856	NP_002699	P62136
PP1/Cb	Pan-specific	Protein-serine phosphatase 1 - catalytic subunit - beta isoform	0, 0	6.72308	1.86716	2.91991	0, 0	10.5567	32.7869	3.20633	57.0217	-1.828	-1.68318	0.14482	0.473239	NP_002700	P62140
PP1/Cb	Pan-specific	Protein-serine phosphatase 1 - catalytic subunit - beta isoform	0, 0	556.852	35.1387	9.29194	0, 0	362.919	22.2691	8.30975	-34.8266	0.227109	-0.0208312	-0.24794	-0.810211	NP_002700	P62140
PP1/Cg	Pan-specific	Protein-serine phosphatase 1 - catalytic subunit - gamma isoform	2, 3	1.58216	29.4061	0.832688	2, 3	8.58604	1061.68	2.90824	442.677	-2.50118	-1.78028	0.720895	2.35572	NP_002701	P36873
PP2A B' (B56)	Pan-specific	Protein-serine phosphatase 2A - B regulatory subunit - B56 alpha isofrom	2, 3	36.1655	274.205	5.34733	2, 3	9.05268	77.8549	2.98459	-74.9687	-1.04511	-1.75541	-0.710301	-2.3211	NP_006234.1.	Q15172
PP2A/Aa/b	Pan-specific	Protein-serine phosphatase 2A - A regulatory subunit - alpha and beta isoforms	0, 0	223.657	0.32913	7.97593	0, 0	417.891	17.1041	8.51323	86.8444	-0.197331	0.045448	0.242779	0.793345	NP_002707	P30153
PP2A/Aa/b	Pan-specific	Protein-serine phosphatase 2A - A regulatory subunit - alpha and beta isoforms	0, 2	1.57061	26.6667	0.822118	0, 2	1.30729	44.4898	0.192825	-16.7656	-2.50459	-2.66478	-0.160196	-0.523483	NP_002707	P30153
PP2A/Bb	Pan-specific	Protein-serine phosphatase 2A - B regulatory subunit - beta isoform	2, 2	10.3725	92.0388	3.54547	2, 2	3.94704	37.217	1.78701	-61.9469	-1.62625	-2.1455	-0.519255	-1.69681	NP_001120853.1	Q00005
PP2A/Bg2	Pan-specific	Protein-serine phosphatase 2A - B regulatory subunit - gamma isoform	2, 2	7.6301	84.7114	3.10249	2, 2	2.61115	73.1667	1.19093	-65.7782	-1.76912	-2.33967	-0.570548	-1.86442	NP_065149.2.	Q9Y2T4
PP2A/Ca + PP2A/Cb	Pan-specific	Protein-serine phosphatase 2A - catalytic subunit alpha isoform	0, 0	660.326	2.40838	9.53782	0, 0	600.028	20.2223	9.03513	-9.13163	0.306412	0.215449	-0.0909627	-0.297245	NP_002706	P67775		5
PP2B/Aa	Pan-specific	Protein-serine phosphatase 2B - catalytic subunit - alpha isoform	0, 0	2992.15	15.955	11.7178	0, 0	2277.23	10.4817	10.9593	-23.8932	1.00949	0.842218	-0.167268	-0.546592	NP_000935	Q08209
PP2Ca + PP2Cb	Pan-specific	Protein-serine phosphatase 2C - catalytic subunit - alpha/beta	3, 0	10877.1	14.8388	13.5798	3, 0	8191.82	0.549526	12.8062	-24.6875	1.61003	1.44382	-0.166217	-0.543157	NP_066283	P35813
PP2Cd	Pan-specific	Protein-serine phosphatase 2C - catalytic subunit - delta isoform	0, 0	885.523	61.2207	9.96117	0, 0	462.132	25.3093	8.6584	-47.8126	0.442951	0.0927373	-0.350214	-1.14442	NP_110395	O15297
PP4/A’2	Pan-specific	Protein-serine phosphatase 4 - regulatory subunit (PPX/A'2)	0, 0	2377.7	0.865448	11.3861	0, 0	1519.62	9.41337	10.3757	-36.0886	0.902532	0.652129	-0.250402	-0.818257	NP_005125	Q8TF05
PP4C	Pan-specific	Protein-serine phosphatase X - catalytic subunit (PPX/C)	0, 0	1385.09	1.61087	10.6066	0, 0	1682.9	9.00582	10.523	21.5009	0.651099	0.70009	0.0489904	0.160089	NP_002711	P60510
PP4C	Pan-specific	Protein-serine phosphatase X - catalytic subunit (PPX/C)	0, 0	6575.95	0.347042	12.8538	0, 0	5314.99	9.50739	12.1821	-19.1754	1.37587	1.24052	-0.135355	-0.442309	NP_002711	P60510
PP5C	Pan-specific	Protein-serine phosphatase 5 - catalytic subunit (PPT)	2, 2	6.21672	48.1337	2.80694	2, 2	8.16057	7.4224	2.83491	31.2681	-1.86444	-1.80417	0.0602723	0.196956	NP_006238	P53041
PP5C	Pan-specific	Protein-serine phosphatase 5 - catalytic subunit (PPT)	0, 0	474.799	13.6648	9.06196	0, 0	387.735	2.94959	8.40517	-18.337	0.152936	0.0102509	-0.142685	-0.466263	NP_006238	P53041
PP6C	Pan-specific	Protein-serine phosphatase 6 - catalytic subunit (PPVC)	2, 2	0.859929	219.048	-0.046921	2, 2	1.41366	34.7594	0.305679	64.3926	-2.78487	-2.62802	0.156848	0.512542	NP_002712	O00743
PP6C	Pan-specific	Protein-serine phosphatase 6 - catalytic subunit (PPVC)	2, 3	6.68044	119.456	2.91073	2, 3	4.29817	81.8239	1.90997	-35.6605	-1.83096	-2.10545	-0.274488	-0.896965	NP_002712	O00743
PRAS40	T246	Proline-rich Akt substrate 40 kDa (Akt1S1)	0, 0	618.915	22.2388	9.44439	0, 0	637.159	1.89725	9.12175	2.94775	0.276276	0.243666	-0.0326106	-0.106564	NP_115751	Q96B36
PRK1 (PKN1)	Pan-specific	Protein kinase C-related protein-serine kinase 1	0, 0	831.931	25.5811	9.87111	0, 0	811.337	20.6462	9.4704	-2.47549	0.413903	0.357231	-0.0566717	-0.18519	NP_002732	Q16512
PRK1 (PKN1) + PRK2 (PKN2)	T774 + T816	Protein kinase C-related protein-serine kinase 1 + Protein kinase C-related protein-serine kinase 2	0, 0	65.0597	52.54	6.19448	0, 0	33.038	3.308	4.8523	-49.2189	-0.771887	-1.14704	-0.375151	-1.22591	NP_002732	Q16512
PRK2 (PKN2)	Pan-specific	Protein kinase C-related protein-serine kinase 2	2, 2	1.93573	3.1617	1.12367	2, 2	2.10105	48.1818	0.877352	8.54028	-2.40733	-2.44181	-0.0344784	-0.112667	NP_006247	Q16513
PRK2 (PKN2)	Pan-specific	Protein kinase C-related protein-serine kinase 2	0, 2	31.9498	88.7738	5.16852	0, 2	3.97678	62.2172	1.79784	-87.553	-1.10278	-2.14197	-1.03919	-3.39585	NP_006247	Q16513
PRKAB1	Pan-specific	5'-AMP-activated protein kinase (AMPK), beta-1 regulatory subunit	2, 2	1.25258	458.879	0.495695	2, 2	12.242	56.068	3.42001	877.34	-2.60986	-1.61358	0.996284	3.25563	NP_006244	Q9Y478
PRKWNK4	Pan-specific	Putative protein-serine kinase WNK4	0, 0	625.886	31.4426	9.46054	0, 0	649.661	2.20907	9.14979	3.79874	0.281487	0.252797	-0.0286901	-0.0937525	NP_115763	Q96J92
Progesterone Receptor	S294	Progesterone receptor	0, 0	52.1394	32.7482	5.87509	0, 0	37.3888	37.4001	5.03078	-28.2908	-0.874896	-1.0889	-0.214005	-0.699318	NP_000917	P06401
PRP4K	Pan-specific	Protein-serine kinase PRP4 homolog	0, 0	265.503	30.6452	8.22337	0, 0	217.999	6.56089	7.57442	-17.8922	-0.117526	-0.260352	-0.142827	-0.466724	NP_003904	Q13523
PSD-95	Pan-specific	Disks large homolog 4	0, 0	2344.75	31.9508	11.366	0, 0	1372.78	4.91064	10.2291	-41.4529	0.896039	0.604375	-0.291664	-0.953091	NP_001356.1	P78352
PSTAIRE	Pan-specific	PSTAIRE	0, 0	867.948	12.2198	9.93225	0, 0	442.329	8.04777	8.59522	-49.0374	0.433623	0.0721562	-0.361467	-1.18119
PTEN	Pan-specific	Phosphatidylinositol-3,4,5-trisphosphate 3-phosphatase and protein phosphatase and tensin homolog deleted on chromosome 10	2, 2	2.27242	34.9677	1.35502	2, 2	3.13727	29.8387	1.45575	38.0589	-2.33272	-2.2534	0.0793114	0.259171	NP_000305	P60484
PTEN	Pan-specific	Phosphatidylinositol-3,4,5-trisphosphate 3-phosphatase and protein phosphatase and tensin homolog deleted on chromosome 10	0, 0	3348.32	22.143	11.88	0, 0	3888.03	12.0175	11.7311	16.119	1.06182	1.09361	0.03179	0.103882	NP_000305	P60484
PTEN	S380+T382+S385	Phosphatidylinositol-3,4,5-trisphosphate 3-phosphatase and protein phosphatase and tensin homolog deleted on chromosome 10	0, 0	931.552	57.0258	10.0343	0, 0	891.109	6.1164	9.6057	-4.3415	0.46653	0.401304	-0.0652263	-0.213144	NP_000305	P60484
PTP1B	Pan-specific	Protein-tyrosine phosphatase 1B	3, 3	657.875	13.1879	9.53246	3, 3	133.29	31.7662	6.86467	-79.7393	0.304681	-0.491542	-0.796223	-2.60187	NP_002818	P18031
PTP1C	Pan-specific	Protein-tyrosine phosphatase 1C (SHP1, SHPTP1)	0, 0	1029.29	25.589	10.1782	0, 0	474.212	11.6684	8.69563	-53.9281	0.512953	0.104864	-0.408089	-1.33354	NP_002822	P29350
PTP1D	Pan-specific	Protein-tyrosine phosphatase 1D (SHP2, SHPTP2, Syp, PTP2C)	2, 2	5.97331	72.5066	2.74932	2, 2	7.37597	16.3368	2.68908	23.482	-1.88302	-1.85167	0.0313527	0.102453	NP_002825	Q06124
PTP1D	S580	Protein-tyrosine phosphatase 1D (SHP2, SHPTP2, Syp, PTP2C)	0, 0	435.644	14.7907	8.93779	0, 0	410.243	6.67788	8.48658	-5.83073	0.11289	0.0367677	-0.0761219	-0.248749	NP_002825	Q06124
PTP1D	Pan-specific	Protein-tyrosine phosphatase 1D (SHP2, SHPTP2, Syp, PTP2C)	0, 0	603.838	52.381	9.40881	0, 0	427.298	6.91412	8.54534	-29.2363	0.264801	0.0559095	-0.208892	-0.68261	NP_002825	Q06124
PTPD1	Pan-specific	Protein-tyrosine phosphatase non-receptor type 21	0, 0	4182.03	3.69948	12.2008	0, 0	5228.15	1.78502	12.1583	25.0146	1.16527	1.23278	0.0675084	0.220602	NP_008970.2.	Q16825
PyDK2 (PDHK2)	Pan-specific	Pyruvate dehydrogenase kinase isoform 2	0, 0	398.108	8.92308	8.80781	0, 0	402.432	7.87959	8.45885	1.08612	0.0709655	0.0277344	-0.0432311	-0.141269	NP_002602	Q15119
Pyk2	Pan-specific	Protein-tyrosine kinase 2	0, 0	1511.02	5.77476	10.7321	0, 0	1626.27	5.97379	10.4736	7.62748	0.691589	0.684005	-0.00758367	-0.0247817	NP_004094	Q14289
Pyk2	Y579	Protein-tyrosine kinase 2	0, 0	267.637	20.4214	8.23492	0, 0	230.932	18.1396	7.65757	-13.7144	-0.113801	-0.233268	-0.119467	-0.39039	NP_775268	Q14289
Rab5	Pan-specific	Ras-related protein Rab-5A	2, 2	3.17321	9.59488	1.83673	2, 2	3.13155	73.2407	1.45312	-1.31276	-2.17735	-2.25426	-0.0769095	-0.251322	NP_004153.2.	P20339
Rab5	Pan-specific	Ras-related protein Rab-5A	0, 0	38.8416	54.2518	5.45032	0, 0	26.8939	30.664	4.55545	-30.7602	-1.01189	-1.24373	-0.231837	-0.757591	NP_004153.2.	P20339
Rac1	S71	Ras-related C3 botulinum toxin substrate 1	0, 0	420.829	9.82898	8.88788	0, 0	322.46	1.31395	8.13922	-23.375	0.0967906	-0.0763778	-0.173168	-0.565874	NP_008839	P63000
Rac1	Pan-specific	Ras-related C3 botulinum toxin substrate 1	0, 0	1480.48	0.523187	10.7026	0, 0	627.819	2.08009	9.10045	-57.5936	0.68209	0.236726	-0.445364	-1.45535	NP_001782	P60953
Rad17	S656	Rad17 homolog	0, 0	110.782	13.3872	6.96236	0, 0	70.2678	59.0311	5.94104	-36.5709	-0.524228	-0.7924	-0.268171	-0.876322	NP_579921	O75943
Raf1	Pan-specific	Raf1 proto-oncogene-encoded protein-serine kinase	2, 2	1.69143	56.6038	0.929033	2, 2	5.78731	90.4762	2.33914	242.155	-2.4701	-1.96566	0.504447	1.64842	NP_002871	P04049
Raf1	Pan-specific	Raf1 proto-oncogene-encoded protein-serine kinase	0, 0	1381.78	0.708026	10.6031	0, 0	1678.3	2.91641	10.519	21.4589	0.649986	0.698803	0.048817	0.159523	NP_002871	P04049
Raf1	S259	Raf1 proto-oncogene-encoded protein-serine kinase	3, 2	8.36921	253.587	3.23588	3, 2	8.43964	5.02917	2.88343	0.841555	-1.7261	-1.78836	-0.0622671	-0.203475	NP_002871	P04049
Raf1	Pan-specific	Raf1 proto-oncogene-encoded protein-serine kinase	0, 3	644.765	90.0769	9.50342	0, 3	492.383	5.82473	8.74988	-23.6337	0.295315	0.122534	-0.172781	-0.564608	NP_002871	P04049
RafA (Araf)	Pan-specific	A-Raf proto-oncogene serine/threonine-protein kinase	2, 2	2.45986	201.304	1.46937	2, 2	15.4805	331.618	3.75862	529.324	-2.29584	-1.50328	0.792552	2.58988	NP_001645.1	P10398
RafA (Araf)	Pan-specific	A-Raf proto-oncogene serine/threonine-protein kinase	0, 0	927.357	14.0677	10.0278	0, 0	938.212	6.05968	9.68001	1.17043	0.46443	0.425509	-0.0389206	-0.127184	NP_001645.1	P10398
RafB (Braf)	Pan-specific	RafB proto-oncogene-encoded protein-serine kinase	2, 2	1.60526	21.175	0.853597	2, 2	5.02215	7.32778	2.13455	212.856	-2.49443	-2.0323	0.462136	1.51015	NP_004324	P15056
RafB (Braf)	Pan-specific	RafB proto-oncogene-encoded protein-serine kinase	0, 0	256.832	43.5989	8.17547	0, 0	183.217	49.2857	7.32365	-28.6629	-0.132976	-0.342037	-0.20906	-0.683161	NP_004324	P15056
Rb	S807+S811	Retinoblastoma-associated protein 1	0, 3	27.2184	69.4268	4.9373	0, 3	152.069	2400.9	7.05483	458.7	-1.17735	-0.429601	0.747754	2.44349	NP_000312	P06400
Rb	S807	Retinoblastoma-associated protein 1	0, 0	989.626	36.1983	10.1215	0, 0	1258.82	4.5781	10.1041	27.2019	0.494669	0.563649	0.0689808	0.225413	NP_000312	P06400
Rb	S608	Retinoblastoma-associated protein 1	0, 0	2800.98	48.1618	11.6225	0, 0	3004.8	4.19143	11.3593	7.27683	0.978765	0.972508	-0.00625711	-0.0204468	NP_000312	P06400
Rb	T826	Retinoblastoma-associated protein 1	0, 0	6181.57	31.7664	12.7645	0, 0	6272.02	22.1074	12.421	1.46338	1.3471	1.31833	-0.028771	-0.094017	NP_000312	P06400
Rb	S780	Retinoblastoma-associated protein 1	0, 0	163.795	35.1726	7.52654	0, 0	165.037	1.69587	7.17289	0.757993	-0.34227	-0.391145	-0.0488745	-0.159711	NP_000312	P06400
Rb	Pan-specific	Retinoblastoma-associated protein 1	0, 0	622.831	12.4425	9.45349	0, 0	564.894	10.4675	8.94808	-9.3022	0.279211	0.187095	-0.0921165	-0.301016	NP_000312	P06400
Rb	S612	Retinoblastoma-associated protein 1	3, 0	5913.31	42.2426	12.7005	3, 0	4358.4	21.6977	11.8958	-26.295	1.32645	1.14727	-0.17918	-0.58552	NP_000312	P06400
Rb	T356	Retinoblastoma-associated protein 1	2, 2	7.34138	24.6263	3.04684	2, 2	5.62376	7.17647	2.29778	-23.3964	-1.78707	-1.97913	-0.192062	-0.627616	NP_000312	P06400
Rb	S795	Retinoblastoma-associated protein 1	0, 0	11.4767	14.2454	3.69142	0, 0	6.53646	63.4409	2.51475	-43.0457	-1.57918	-1.90845	-0.329278	-1.076	NP_000312	P06400
Rb	T821	Retinoblastoma-associated protein 1	0, 0	2046.84	17.8071	11.17	0, 0	1099.8	9.39953	9.90927	-46.2682	0.832814	0.500187	-0.332627	-1.08695	NP_000312	P06400
RIP2/RICK	Pan-specific	Receptor-interacting serine/threonine-protein kinase 2 (RIPK2)	0, 0	647.062	23.3633	9.50855	0, 0	725.635	91.0709	9.30934	12.143	0.29697	0.30477	0.00779968	0.0254876	NP_003812	O43353
RIPK1	Pan-specific	Receptor-interacting protein-serine kinase 1	0, 0	1157.89	20.1242	10.3481	0, 0	1118.68	3.96847	9.93382	-3.38658	0.567734	0.508184	-0.0595505	-0.194597	NP_003795	Q13546
ROKa (ROCK2)	Pan-specific	RhoA protein-serine kinase alpha	0, 0	751.808	7.65329	9.72501	0, 0	1072.13	0.792673	9.87251	42.6066	0.366783	0.48821	0.121427	0.396796	NP_004841	O75116
ROKa (ROCK2)	Pan-specific	RhoA protein-serine kinase alpha	0, 0	1075.9	10.2499	10.2421	0, 0	772.913	23.8143	9.40041	-28.1611	0.53356	0.334432	-0.199128	-0.650704	NP_004841	O75116
ROKb (ROCK1)	Pan-specific	RhoA protein-serine kinase beta	0, 0	659.719	11.5653	9.5365	0, 0	497.653	13.9247	8.76524	-24.5659	0.305983	0.127537	-0.178446	-0.583121	NP_005397	Q13464
RONa	Pan-specific	Macrophage-stimulating protein receptor alpha chain	0, 0	499.742	0.338321	9.13583	0, 0	540.838	0.346997	8.8853	8.22356	0.176759	0.166644	-0.0101156	-0.0330554	NP_002438	Q04912
ROR2	Pan-specific	ROR2 neurotrophic receptor-tyrosine kinase	2, 2	2.95379	69.2308	1.73335	2, 2	5.50024	57.8901	2.26574	86.2096	-2.21069	-1.98957	0.221127	0.722594	NP_004551	Q01974
ROS	Pan-specific	Orosomucoid 1 receptor-tyrosine kinase	2, 2	2.06099	43.6975	1.21412	2, 2	3.01032	76.4706	1.39616	46.0619	-2.37816	-2.27282	0.10534	0.344226	NP_002935	P08922
RSK1	Pan-specific	Ribosomal S6 protein-serine kinase 1	0, 0	1119.48	5.68797	10.2994	0, 0	1451.14	6.28665	10.3092	29.627	0.552035	0.630463	0.0784272	0.256282	NP_002944	Q15418
RSK1	Pan-specific	Ribosomal S6 protein-serine kinase 1	0, 0	493.949	5.48236	9.11901	0, 0	309.561	2.53672	8.08032	-37.3294	0.171334	-0.0955633	-0.266897	-0.872159	NP_002944	Q15418
RSK1/2	S363/S369	Ribosomal S6 protein-serine kinase 1/2	0, 0	672.849	3.60274	9.56493	0, 0	1233.59	45.2569	10.0749	83.3382	0.315153	0.554133	0.238981	0.780933	NP_002944	Q15418
RSK1/2	S221/S227	Ribosomal S6 protein-serine kinase 1/2	0, 0	1758.16	0.475041	10.9506	0, 0	2178.93	3.34828	10.8956	23.9324	0.762075	0.821482	0.0594073	0.194129	NP_002944	Q15418
RSK1/2	S380/S386	Ribosomal S6 protein-serine kinase 1/2	0, 0	615.816	5.78764	9.43714	0, 0	700.241	4.86498	9.25795	13.7094	0.27394	0.28803	0.0140892	0.0460401	NP_002944	Q15418
RSK1/2	S363/S369	Ribosomal S6 protein-serine kinase 1/2	0, 0	538.815	26.1544	9.24444	0, 0	551.125	19.7497	8.91248	2.28462	0.211788	0.175498	-0.0362897	-0.118586	NP_002944	Q15418
RSK1/2	S380/S386	Ribosomal S6 protein-serine kinase 1/2	0, 0	25.5953	76.1733	4.8486	0, 0	8.22233	14.3337	2.84579	-67.8757	-1.20596	-1.80062	-0.594661	-1.94322	NP_002944	Q15418
RSK1/2/3	T573/T577/T570	Ribosomal S6 protein-serine kinase 1/2/3	0, 0	51.9245	55.5415	5.86913	0, 0	27.6922	6.76776	4.59765	-46.6683	-0.876819	-1.22998	-0.353166	-1.15406	NP_002944	Q15418
RSK1/3	T359+S363/T356+S360	Ribosomal S6 protein-serine kinase 1/3	0, 0	78.6329	89.2647	6.46785	0, 0	80.0067	109.003	6.12829	1.74716	-0.683719	-0.731404	-0.0476842	-0.155821	NP_002944	Q15418
RSK2	Pan-specific	Ribosomal S6 protein-serine kinase 2	0, 0	300.14	8.49378	8.40028	0, 0	319.396	32.3089	8.12544	6.41547	-0.0604696	-0.0808654	-0.0203958	-0.0666487	NP_004577	P51812
RSK4	Pan-specific	Ribosomal S6 protein-serine kinase 4 (alpha 6)	0, 0	1759.13	35.2164	10.9514	0, 0	2461.14	0.241201	11.0714	39.9068	0.762331	0.878715	0.116385	0.380318	NP_055311	Q9UK32
RYK	Pan-specific	RYK tyrosine-protein kinase	0, 0	170.193	52.5734	7.58182	0, 0	219.053	1.94646	7.58138	28.7086	-0.324441	-0.258085	0.0663565	0.216838	NP_001005861.1.	P34925
S6	S235	40S ribosomal protein S6	0, 0	1097.71	3.85737	10.2711	0, 0	1250.99	5.54484	10.0951	13.9641	0.542897	0.560716	0.0178191	0.0582286	NP_001001	P62753
S6Kb1	T412	Ribosomal protein-serine S6 kinase beta 1	0, 0	35.9136	6.27073	5.33725	0, 0	110.077	248.56	6.58861	206.504	-1.04836	-0.581463	0.466899	1.52572	NP_003152	P23443
S6Kb1	Pan-specific	Ribosomal protein-serine S6 kinase beta 1	0, 0	5492.92	4.64862	12.5941	0, 0	8491.1	149.064	12.858	54.5825	1.29214	1.46068	0.168538	0.550743	NP_003152	P23443
S6Kb1	Pan-specific	Ribosomal protein-serine S6 kinase beta 1	2, 2	4.04469	71.8187	2.18682	2, 2	4.16549	62.8249	1.86473	2.98674	-2.06444	-2.12019	-0.0557448	-0.182161	NP_003152	P23443
S6Kb1	T252	Ribosomal protein-serine S6 kinase beta 1	0, 0	528.66	7.69894	9.21699	0, 0	507.712	3.86039	8.79411	-3.96251	0.202935	0.136941	-0.0659934	-0.215651	NP_003152	P23443
S6Kb1	Pan-specific	Ribosomal protein-serine S6 kinase beta 1	0, 2	10.368	50.9451	3.54486	0, 2	10.0775	6.10526	3.13931	-2.80226	-1.62645	-1.70502	-0.0785696	-0.256747	NP_003152	P23443
S6Kb1	T444+S447	Ribosomal protein-serine S6 kinase beta 1	0, 0	383.166	103.388	8.75261	0, 0	278.74	11.0774	7.92902	-27.2534	0.0531652	-0.144847	-0.198012	-0.647058	NP_003152	P23443
S6Kb2	Pan-specific	Ribosomal protein-serine S6 kinase beta 2	0, 0	342.559	11.961	8.591	0, 0	572.064	38.4836	8.96628	66.9972	0.00104063	0.193022	0.191981	0.62735	NP_003943	Q9UBS0
SG2NA	Pan-specific	Striatin-3	2, 0	1.09001	0.487805	0.295135	2, 0	5.53226	75.6125	2.27411	407.54	-2.67455	-1.98684	0.687712	2.24728	NP_001077362.1	Q13033
Shc1	Y349+Y350	SH2 domain-containing transforming protein 1	0, 0	2624.03	40.851	11.5284	0, 0	3353.62	4.97342	11.5177	27.8043	0.9484	1.02412	0.0757198	0.247435	NP_003020	P29353
SLK	Pan-specific	STE20-like protein-serine kinase	0, 0	1683.74	75.1086	10.8882	0, 0	1454.19	9.61682	10.3122	-13.6335	0.741951	0.631447	-0.110503	-0.3611	NP_055535	Q9H2G2
Smac/DIABLO	Pan-specific	Second mitochondria-derived activator of caspase	0, 0	319.282	14.1239	8.48947	0, 0	327.297	51.2856	8.1607	2.5103	-0.031703	-0.069382	-0.037679	-0.123126	NP_620308	Q9NR28
Smad1/5/8	S463+S465/S463+S465/S465+S467	Mothers against decapentaplegic homologs 1/5/8	3, 0	8.75476	21.0784	3.30086	3, 0	96.5658	92.7873	6.39968	1003.01	-1.70514	-0.643003	1.06214	3.47082	NP_005891	Q15797
Smad2/3	Pan-specific	SMA- and mothers against decapentaplegic homolog 2/3	0, 0	526.471	33.3255	9.211	0, 0	650.231	0.88692	9.15105	23.5074	0.201004	0.253209	0.0522049	0.170594	NP_005892	Q15796
SMC1	S957	Structural maintenance of chromosomes protein 1A	0, 0	543.4	8.49347	9.25666	0, 0	638.118	14.3745	9.12392	17.4307	0.21573	0.244372	0.0286422	0.0935961	NP_006297.2.	Q14683
SOCS2	Pan-specific	Suppressor of cytokine signaling 2	0, 0	4299.23	3.02732	12.2407	0, 0	5386.16	5.85387	12.2013	25.2818	1.17813	1.24677	0.0686399	0.224299	NP_003868.1.	O14508
SOCS4	Pan-specific	Suppressor of cytokine signalling 4 (SOCS7)	0, 0	1185.93	34.8758	10.3826	0, 0	1106.42	15.9619	9.91793	-6.70438	0.578866	0.503005	-0.0758612	-0.247897	NP_543143	Q8WXH5
SOD (Cu/Zn)	Pan-specific	Superoxide dismutase 1	0, 0	102.431	50.8627	6.8493	0, 0	335.799	34.1142	8.1977	227.829	-0.560694	-0.0573299	0.503364	1.64488	NP_000445	Q6ND84
SOD (Mn)	Pan-specific	Superoxide dismutase [Mn]	0, 0	251.254	0.875828	8.14379	0, 0	323.371	13.1266	8.14329	28.703	-0.143193	-0.075052	0.0681411	0.222669	NP_000627	P04179
SOD (Mn)	Pan-specific	Superoxide dismutase [Mn]	3, 3	8515.89	6.61347	13.2267	3, 3	6962.86	13.5928	12.5717	-18.2368	1.49616	1.36743	-0.128731	-0.420665	NP_000627.2.	P04179
SODD	Pan-specific	Silencer of death domains (Bcl2 associated athanogene 4 (BAG4))	0, 0	1019.32	37.8557	10.1642	0, 0	756.473	20.9615	9.36939	-25.7866	0.508425	0.324328	-0.184097	-0.601586	NP_004865	O95429
SOX9	S181	SRY (sex determining region Y)-box 9 (campomelic dysplasia, autosomal sex-reversal)	0, 0	1998.19	9.0944	11.1353	0, 0	2608.28	15.1705	11.1551	30.532	0.821621	0.906002	0.0843814	0.275739	NP_000337	P48436
SPHK1	Pan-specific	Sphingosine kinase 1	0, 0	615.614	11.8032	9.43667	0, 0	1686.84	116.042	10.5264	174.009	0.273787	0.701189	0.427402	1.39665	NP_892010	Q9NYA1
SPHK2	Pan-specific	Sphingosine kinase 2	2, 2	7.42489	46.9231	3.06316	2, 2	2.61115	651.866	1.19093	-64.8324	-1.7818	-2.33967	-0.557862	-1.82296	NP_064511	Q9NRA0
Src	Pan-specific	Src proto-oncogene-encoded protein-tyrosine kinase	0, 0	2007.68	0.89416	11.1421	0, 0	3526.48	1.44955	11.5903	75.6494	0.823825	1.04774	0.223913	0.731697	NP_005408	P12931
Src	Y530	Src proto-oncogene-encoded protein-tyrosine kinase	0, 0	770.343	32.9262	9.76015	0, 0	1146.72	17.0617	9.96954	48.8584	0.378115	0.519818	0.141703	0.463053	NP_005408	P12931
Src	Y419	Src proto-oncogene-encoded protein-tyrosine kinase	0, 0	960.552	24.931	10.0785	0, 0	1284.77	2.017	10.1335	33.7538	0.480794	0.573239	0.0924451	0.302089	NP_005408	P12931
Src	Pan-specific	Src proto-oncogene-encoded protein-tyrosine kinase	0, 0	1472.48	7.82146	10.6948	0, 0	1898.71	3.1478	10.697	28.9463	0.679568	0.75679	0.0772229	0.252346	NP_005408	P12931
Src	Pan-specific	Src proto-oncogene-encoded protein-tyrosine kinase	0, 0	380.474	18.7273	8.74244	0, 0	485.456	18.6305	8.72944	27.5923	0.049885	0.115876	0.0659912	0.215644	NP_005408	P12931
Src	Pan-specific	Src proto-oncogene-encoded protein-tyrosine kinase	0, 0	358.493	10.7621	8.65659	0, 0	405.147	12.8293	8.46855	13.0141	0.022195	0.0308944	0.0086994	0.0284276	NP_005408	P12931
STAT1a	Pan-specific	Signal transducer and activator of transcription 1 alpha	0, 0	334.416	38.4871	8.55629	0, 0	401.653	10.9222	8.45605	20.106	-0.0101544	0.026824	0.0369784	0.120837	NP_009330	P42224
STAT1a + STAT1b	Y701	Signal transducer and activator of transcription 1 alpha + Signal transducer and activator of transcription 1 beta	0, 0	24.5302	20.8687	4.78728	0, 0	141.305	82.5454	6.94892	476.047	-1.22574	-0.4641	0.76164	2.48887	NP_009330	P42224
STAT1a + STAT1b	Pan-specific	Signal transducer and activator of transcription 1 alpha + Signal transducer and activator of transcription 1 beta	3, 2	3.40774	515.672	1.9396	3, 2	9.44499	59.7963	3.04579	177.163	-2.14417	-1.73548	0.408698	1.33553	NP_009330	P42224
STAT1a + STAT1b	Pan-specific	Signal transducer and activator of transcription 1 alpha + Signal transducer and activator of transcription 1 beta	0, 0	7026.87	13.9496	12.9495	0, 0	10671.1	7.32681	13.1877	51.8616	1.40673	1.56807	0.161334	0.527202	NP_009330	P42224
STAT1a + STAT1b	S727	Signal transducer and activator of transcription 1 alpha + Signal transducer and activator of transcription 1 beta	0, 0	753.147	25.4008	9.72758	0, 0	830.196	1.15549	9.50355	10.2302	0.367611	0.36803	0.000418815	0.00136859	NP_009330	P42224
STAT2	Pan-specific	Signal transducer and activator of transcription 2	0, 0	2005.51	14.4067	11.1405	0, 0	2709.62	5.29088	11.2101	35.1091	0.823322	0.923916	0.100594	0.328719	NP_005410	P52630
STAT2	Y690	Signal transducer and activator of transcription 2	0, 0	77.8103	86.3415	6.45268	0, 0	98.4301	13.4795	6.42727	26.5001	-0.688613	-0.634017	0.054596	0.178407	NP_005410	P52630
STAT3	S727	Signal transducer and activator of transcription 3	0, 0	572.549	12.5486	9.33204	0, 0	666.575	30.9694	9.18687	16.4224	0.240043	0.264875	0.024832	0.0811454	NP_003141	P40763
STAT3	Y705	Signal transducer and activator of transcription 3	3, 3	53.9819	150.924	5.92519	3, 3	16.758	18.1656	3.87303	-68.9562	-0.858738	-1.46602	-0.607281	-1.98445	NP_003141	P40763
STAT3	Pan-specific	Signal transducer and activator of transcription 3 (acute phase response factor)	2, 2	2.52293	258.065	1.50589	2, 2	3.25279	56.9106	1.50792	28.9289	-2.28406	-2.23641	0.0476436	0.155688	NP_003141	P40763
STAT3	Pan-specific	Signal transducer and activator of transcription 3 (acute phase response factor)	0, 2	53.3698	96.197	5.90874	0, 2	8.31383	6.21277	2.86176	-84.4222	-0.864044	-1.79542	-0.931379	-3.04353	NP_003141	P40763
STAT4	Pan-specific	Signal transducer and activator of transcription 4 (acute phase response factor)	3, 2	4.68875	246.154	2.39999	3, 2	125.095	97.7278	6.77313	2567.99	-1.99569	-0.52136	1.47433	4.81777	NP_003142	Q14765
STAT5A	Pan-specific	Signal transducer and activator of transcription 5A	2, 2	1.96238	108.951	1.14339	2, 2	3.01947	63.6364	1.40054	53.8676	-2.40097	-2.27139	0.129578	0.423432	NP_003143	P42229
STAT5A	Y780	Signal transducer and activator of transcription 5A	0, 0	434.167	34.6981	8.93289	0, 0	497.293	30.3433	8.76419	14.5396	0.111309	0.127197	0.0158878	0.0519177	NP_003143	P42229
STAT5A	Y694	Signal transducer and activator of transcription 5A	3, 0	37.3368	84.4722	5.39331	3, 0	20.7085	15.0867	4.1784	-44.5358	-1.03028	-1.36655	-0.33627	-1.09885	NP_003143	P42229
STAT5B	Pan-specific	Signal transducer and activator of transcription 5B	0, 0	1472.72	6.5934	10.6951	0, 0	2079.1	14.4188	10.828	41.174	0.679644	0.799442	0.119798	0.391473	NP_036580	P51692
STAT6	Pan-specific	Signal transducer and activator of transcription 6	0, 0	1476.08	1.85435	10.6983	0, 0	2025.85	30.3068	10.7906	37.2456	0.680704	0.787251	0.106547	0.348171	NP_003144	P42226
STI1	Pan-specific	Stress induced phosphoprotein 1 (Hsc70/Hsp90 organizing protein (Hop))	0, 0	563.654	24.1628	9.30946	0, 0	625.025	2.1021	9.09401	10.888	0.232758	0.23463	0.00187176	0.00611647	NP_006810	P31948
STK33	Pan-specific	FLJ35932 protein-serine kinase	0, 0	378.547	25.6857	8.73512	0, 0	483.722	2.17553	8.72428	27.784	0.0475215	0.114195	0.0666732	0.217873	NP_112168	Q8NEF5
Striatin	Pan-specific	Striatin	2, 2	10.0589	217.977	3.50118	2, 2	8.2372	18.9723	2.8484	-18.11	-1.64053	-1.79977	-0.159243	-0.520369	NP_003153.2.	O43815
Syk	Pan-specific	Spleen protein-tyrosine kinase	0, 0	7460.63	5.44669	13.0359	0, 0	5391.06	3.35189	12.2026	-27.7399	1.43461	1.2472	-0.187407	-0.612403	NP_003168	P43405
Synapsin 1	S605	Synapsin 1 isoform Ia	2, 0	5.48827	29.2393	2.62714	2, 0	10.8152	25.1429	3.24123	97.06	-1.92243	-1.67182	0.250613	0.818947	NP_008881	P17600
Synapsin 1	S9	Synapsin 1 isoform Ia	0, 0	324.651	11.3519	8.51353	0, 0	419.197	42.8215	8.51773	29.1224	-0.0239433	0.0469145	0.0708578	0.231547	NP_008881	P17600
TAK1	Pan-specific	TGF-beta-activated protein-serine kinase 1	3, 0	134.877	34.191	7.24629	3, 0	227.886	48.7654	7.63841	68.9581	-0.432655	-0.239507	0.193148	0.631162	NP_663306	O43318
TAK1	Pan-specific	TGF-beta-activated protein-serine kinase 1	0, 0	187.611	0.414879	7.72239	0, 0	259.996	3.15382	7.82859	38.5821	-0.279104	-0.177562	0.101542	0.331816	NP_663306	O43318
TAK1	Pan-specific	TGF-beta-activated protein-serine kinase 1	0, 0	117.025	19.0644	7.04146	0, 0	146.398	2.37154	7	25.1001	-0.498718	-0.44746	0.0512576	0.167498	NP_663306	O43318
TAK1	Pan-specific	TGF-beta-activated protein-serine kinase 1	0, 0	2503.7	22.2614	11.4606	0, 0	2331.6	2.7368	10.9933	-6.87356	0.926558	0.853306	-0.0732513	-0.239368	NP_663306	O43318
TAK1	Pan-specific	TGF-beta-activated protein-serine kinase 1	0, 0	1072.39	17.7746	10.2374	0, 0	743.933	11.1626	9.34527	-30.6282	0.532039	0.316473	-0.215566	-0.704419	NP_663306	O43318
Tau	S713	Microtubule-associated protein tau	3, 0	611.643	19.4475	9.42733	3, 0	1423.37	48.298	10.2813	132.713	0.270776	0.621381	0.350605	1.1457	NP_005901	P10636
Tau	S739	Microtubule-associated protein tau	0, 0	371.49	8.45168	8.70797	0, 0	723.086	6.06279	9.30427	94.6446	0.0387663	0.303116	0.26435	0.863834	NP_005901	P10636
Tau	T522	Microtubule-associated protein tau	0, 0	460.887	16.6711	9.01906	0, 0	807.645	26.1206	9.46382	75.2372	0.139098	0.355088	0.21599	0.705805	NP_005901	P10636
Tau	S721	Microtubule-associated protein tau	0, 0	507.39	6.51558	9.15774	0, 0	853.53	61.9663	9.54354	68.2197	0.183827	0.381056	0.197229	0.644499	NP_005901	P10636
Tau	S713	Microtubule-associated protein tau	0, 0	284.975	10.9759	8.32548	0, 0	424.39	7.59897	8.53549	48.9217	-0.0845944	0.0526998	0.137294	0.448646	NP_005901	P10636
Tau	S717	Microtubule-associated protein tau	0, 0	366.496	18.6324	8.68844	0, 0	424.18	14.3338	8.53478	15.7394	0.0324684	0.052468	0.0199996	0.0653542	NP_005901	P10636
Tau	S519	Microtubule-associated protein tau	0, 0	249.47	43.0969	8.13351	0, 0	288.718	10.8537	7.97976	15.7326	-0.146508	-0.128319	0.0181896	0.0594393	NP_005901	P10636
Tau	T548	Microtubule-associated protein tau	0, 0	1501.01	3.3434	10.7225	0, 0	1680.11	2.25585	10.5206	11.9323	0.688496	0.699311	0.0108156	0.0353429	NP_005901	P10636
Tau	S516	Microtubule-associated protein tau	0, 0	465.776	11.5663	9.03428	0, 0	505.498	8.11778	8.7878	8.52806	0.144009	0.134887	-0.00912145	-0.0298068	NP_005901	P10636
Tau	S516+S519	Microtubule-associated protein tau	0, 0	814.857	19.9645	9.84119	0, 0	588.499	9.31946	9.00714	-27.7789	0.404254	0.206332	-0.197922	-0.646764	NP_005901	P10636
TBK1	Pan-specific	Serine/threonine-protein kinase TBK1	0, 0	190.438	23.9932	7.74397	0, 0	328.846	30.098	8.16751	72.679	-0.272145	-0.0671621	0.204983	0.669838	NP_037386	Q9UHD2
TBK1	Pan-specific	Serine/threonine-protein kinase TBK1	0, 0	417.248	91.5668	8.87555	0, 0	451.947	24.5881	8.62625	8.31629	0.0928143	0.0822652	-0.0105492	-0.0344723	NP_037386	Q9UHD2
TEK (TIE2)	Pan-specific	Angiopoietin-1 receptor-tyrosine kinase	0, 0	221.807	2.40424	7.96395	0, 0	384.422	10.7537	8.39279	73.3138	-0.201196	0.00621783	0.207414	0.677782	NP_444515	Q02763
Tlk1	Pan-specific	Tousled-like protein-serine kinase 1	0, 0	786.773	9.23693	9.79059	0, 0	889.539	54.2767	9.60316	13.0616	0.387935	0.400475	0.0125397	0.0409767	NP_036422	Q9UKI8
TPIPb	Pan-specific	Phosphatidylinositol-3,4,5-trisphosphate 3-phosphatase TPTE2	2, 2	2.85607	300.779	1.68482	2, 2	3.159	17.6898	1.46571	10.6068	-2.22635	-2.25016	-0.023813	-0.0778153	NP_001135440.1	Q6XPS3
TRADD	Pan-specific	Tumor necrosis factor receptor type 1 associated DEATH domain protein	0, 0	1632.47	15.2706	10.8436	0, 0	1155.92	2.78018	9.98107	-29.192	0.727561	0.523572	-0.203988	-0.666587	NP_003789	Q15628
Trail	Pan-specific	Tumor necrosis factor-related apoptosis-inducing ligand	0, 0	2032.18	65.9518	11.1596	0, 0	2212.25	7.67213	10.9175	8.86084	0.829469	0.828613	-0.000855903	-0.00279689	NP_003801	P50591
TrkA	Pan-specific	Nerve growth factor (NGF) receptor-tyrosine kinase	0, 0	260.09	5.87912	8.19366	0, 0	519.28	25.544	8.82661	99.6536	-0.12711	0.147528	0.274638	0.897454	NP_002520	P04629
TrkB	Pan-specific	BNDF/NT3/4/5 receptor- tyrosine kinase	3, 3	268.933	5.46842	8.24189	3, 3	702.523	35.812	9.26264	161.226	-0.111553	0.289558	0.401112	1.31074	NP_006171	Q16620
TTK	Pan-specific	Dual specificity protein kinase	0, 0	372.829	56.6969	8.71316	0, 0	915.576	93.0936	9.64478	145.575	0.0404401	0.414032	0.373592	1.22081	AAA61239.1	P33981
Tyk2	Pan-specific	Protein-tyrosine kinase 2 (Jak-related)	0, 0	735.08	5.70444	9.69255	0, 0	1391.86	7.49404	10.249	89.3478	0.356313	0.61086	0.254547	0.831801	NP_003322	P29597
Tyk2	Pan-specific	Protein-tyrosine kinase 2 (Jak-related)	1, 0	2229.57	84.0339	11.2933	1, 0	1708.22	81.3594	10.5445	-23.3835	0.872603	0.707109	-0.165494	-0.540797	NP_003322	P29597
Tyro10 (DDR2)	Pan-specific	Neurotrophic receptor-tyrosine kinase of discoidin domain receptor family, member 2 precursor	0, 0	131.938	9.35639	7.2145	0, 0	261.307	3.73462	7.83585	98.0534	-0.442908	-0.175196	0.267712	0.874819	NP_006173	Q16832
Tyro10 (DDR2)	Pan-specific	Neurotrophic receptor-tyrosine kinase of discoidin domain receptor family, member 2 precursor	3, 3	409.013	119.599	8.84679	3, 3	529.763	22.722	8.85545	29.5224	0.083539	0.156921	0.0733819	0.239795	NP_006173	Q16832
Tyrosine Hydroxylase	S18	Tyrosine hydroxylase isoform a	0, 0	130.253	18.3033	7.19596	0, 0	152.668	30.503	7.0605	17.2094	-0.448889	-0.427753	0.0211368	0.0690701	NP_954986	P07101
Tyrosine Hydroxylase	S70	Tyrosine hydroxylase isoform a	3, 3	11.8231	64.6451	3.73433	3, 3	36.4303	38.9497	4.99331	208.127	-1.56534	-1.1011	0.464232	1.517	NP_954986	P07101
Ubiquitin	Pan-specific	Ubiquitin	1, 1	3681.58	287.95	12.0169	1, 1	3494.65	92.7895	11.5772	-5.07745	1.10597	1.04348	-0.0624873	-0.204194	NP_061828.1	P62988
VEGFR2 (KDR)	Y1214	Vascular endothelial growth factor receptor-tyrosine kinase 2 (Flk1)	1, 0	245.096	80.8782	8.10799	1, 0	2460.03	97.184	11.0707	903.7	-0.154739	0.878503	1.03324	3.3764	NP_002244	P35968
VHR	Pan-specific	Dual specificity protein phosphatase 3	0, 0	343.405	8.20446	8.59456	0, 0	517.135	8.63095	8.82064	50.5905	0.00218795	0.145583	0.143395	0.468583	NP_004081	P51452
Vimentin	S34	Vimentin	0, 0	1176.58	11.018	10.3712	0, 0	2388.85	18.8013	11.0283	103.033	0.575184	0.864706	0.289521	0.946089	NP_003371	P08670
Vrk1	Pan-specific	Vaccinia related protein-serine kinase 1	0, 0	356.293	0.537005	8.64771	0, 0	660.143	4.01902	9.17288	85.2807	0.0193313	0.260318	0.240987	0.78749	NP_003375	Q99986
Wee1	Pan-specific	Wee1 protein-tyrosine kinase	0, 1	6514.86	476.411	12.8403	0, 1	1610.21	32.4144	10.4593	-75.284	1.37153	0.679342	-0.69219	-2.26192	NP_003381	P30291
WIP1	Pan-specific	Protein phosphatase 1D	3, 0	698.951	3.95019	9.61984	3, 0	923.606	4.07037	9.65738	32.1417	0.332863	0.418136	0.0852735	0.278654	NP_003611.1.	O15297
Yes	Pan-specific	Yamaguchi sarcoma proto-oncogene-encoded tyrosine kinase	2, 2	5.84006	3.5266	2.71677	2, 2	6.86243	45.679	2.58496	17.5061	-1.89352	-1.88558	0.00793715	0.0259368	NP_005424	P07947
Yes	Pan-specific	Yamaguchi sarcoma proto-oncogene-encoded tyrosine kinase	0, 0	179.325	46.8736	7.65723	0, 0	194.616	6.64286	7.41073	8.52676	-0.300121	-0.313671	-0.0135503	-0.0442794	NP_005424	P07947
YSK1	Pan-specific	Serine/threonine-protein kinase 25	3, 0	1522.97	103.662	10.7435	3, 0	2661.52	2.33466	11.1843	74.7583	0.695255	0.915498	0.220243	0.719703	NP_006365.2	O00506
ZAP70	Pan-specific	Zeta-chain (TCR) associated protein-tyrosine kinase, 70 kDa	0, 0	520.613	7.76256	9.19486	0, 0	563.011	25.3543	8.94326	8.14387	0.195797	0.185525	-0.0102722	-0.0335671	NP_003168	P43403
ZAP70	Y315+Y319	Zeta-chain (TCR) associated protein-tyrosine kinase, 70 kDa	0, 0	466.568	37.0809	9.03673	0, 0	441.816	18.4586	8.59354	-5.30514	0.144799	0.0716103	-0.0731885	-0.239163	NP_001070	P43403
ZAP70	Pan-specific	Zeta-chain (TCR) associated protein-tyrosine kinase, 70 kDa	0, 0	618.184	19.4041	9.44268	0, 0	469.431	73.7335	8.68101	-24.0628	0.275726	0.100102	-0.175624	-0.573899	NP_003168	P43403
ZAP70/Syk	Y319/Y352	Zeta-chain (TCR) associated protein-tyrosine kinase, 70 kDa/Spleen protein-tyrosine kinase	0, 0	165.504	52.1444	7.54151	0, 0	293.015	51.587	8.00107	77.0435	-0.33744	-0.121377	0.216063	0.706043	NP_001070	P43403
ZIPK	Pan-specific	ZIP kinase (death associated protein-serine kinase 3 (DAPK3))	0, 0	165.077	4.02174	7.53779	0, 0	217.994	20.0514	7.57439	32.0559	-0.338643	-0.260362	0.0782805	0.255803	NP_001339	O43293
ZIPK	Pan-specific	ZIP kinase (death associated protein-serine kinase 3 (DAPK3))	0, 0	294.411	171.038	8.37248	0, 0	273.536	4.93573	7.90183	-7.09039	-0.069437	-0.153703	-0.0842663	-0.275363	NP_001339	O43293

## Sheet: 180 min report
Target Protein Name	Phospho Site (Human)	Full Target Protein Name	Flag-"etoposide"	Globally Normalized - "etoposide"	%Error Range "etoposide"	Log2 (Intensity Corrected) - "etoposide"	Flag-"etoposide+PRMs"	Globally Normalized - "etoposide+PRMs"	%Error Range "etoposide+PRMs"	Log2 (Intensity Corrected) - "etoposide+PRMs"	%CFC ("etoposide+PRMs" from "etoposide")	Z score ("etoposide")	Z score ("etoposide+PRMs")	Z-score Difference ("etoposide+PRMs"-"etoposide")	Z-ratio ("etoposide+PRMs", "etoposide")	Refseq	Uniprot Link
14-3-3 z	Pan-specific	14-3-3 protein zeta (cross-reacts with other isoforms)	0, 0	309.381	91.9426	8.41296	0, 0	594.189	75.278	9.06006	92.0575	-0.283693	0.00759383	0.291287	0.903129	NP_003397	P63104
4E-BP1	T70	Eukaryotic translation initiation factor 4E binding protein 1 (PHAS1)	3, 3	3.46103	22.2378	1.93093	3, 3	451.383	7.32716	8.66349	12941.8	-2.39009	-0.121286	2.2688	7.03438	NP_004086	Q13541
4E-BP1	T45	Eukaryotic translation initiation factor 4E binding protein 1 (PHAS1)	0, 0	265.97	38.47	8.19484	0, 0	809.156	170.928	9.50555	204.229	-0.354574	0.152373	0.506947	1.57178	NP_004086	Q13541
4E-BP1	S65	Eukaryotic translation initiation factor 4E binding protein 1 (PHAS1)	0, 0	495.749	34.0129	9.09319	0, 0	522.275	54.8319	8.87395	5.3506	-0.062647	-0.05289	0.009757	0.0302514	NP_004086	Q13541
Abl	Pan-specific	Abelson proto-oncogene-encoded protein-tyrosine kinase	2, 2	6.63297	63.3333	2.86938	2, 2	5.25433	102.37	2.23879	-20.7846	-2.08513	-2.20922	-0.124086	-0.384726	NP_005148	P00519
AcCoA carboxylase	S80	Acetyl coenzyme A carboxylase	0, 0	2796.85	23.3452	11.5893	0, 0	4196.65	24.196	11.8803	50.0491	0.748489	0.92413	0.175641	0.544571	NP_000655	Q13085
Acetylated Lysine	Pan-specific	Acetylated Lysine	0, 0	498.139	30.0235	9.10013	0, 0	1438.12	19.3876	10.3353	188.699	-0.0603923	0.422012	0.482404	1.49569	NA	NA
Acetylated Lysine	Pan-specific	Acetylated Lysine	0, 0	1545.83	70.473	10.7339	0, 0	1934.44	11.9119	10.763	25.139	0.470513	0.561017	0.0905041	0.280607	NA	NA
ACK1	Pan-specific	Activated p21cdc42Hs protein-serine kinase	0, 0	2740.12	4.83345	11.5597	0, 0	2918.88	8.51649	11.3565	6.52354	0.738883	0.753895	0.0150122	0.0465451	NP_005772	Q07912
Adducin a + Adducin g	S726 + S693	Adducin alpha (ADD1) + Adducin gamma (ADD3)	0, 0	737.96	13.5393	9.66712	0, 0	769.303	13.7629	9.43269	4.24726	0.123857	0.128693	0.00483565	0.0149929	NP_058432	P35611
AIF	Pan-specific	Apoptosis inducing factor (programed cell death protein 8 (PDCD8))	0, 0	1536.49	7.77974	10.7251	0, 0	1715.66	21.1132	10.5898	11.661	0.467671	0.504745	0.0370742	0.114948	NP_004199	O95831
AK2	Pan-specific	Adenylate kinase 2	3, 0	2025.99	8.40143	11.1241	3, 0	1727.3	49.2076	10.5996	-14.7426	0.597326	0.507917	-0.0894086	-0.27721	NP_001616	P54819
ALK	Pan-specific	Anaplastic lymphoma kinase	0, 0	4761.46	0.252182	12.3569	0, 0	9716.96	44.1124	13.0916	104.075	0.997928	1.31777	0.319845	0.991674	AAB71619	Q9UM73
ALS2CR7 (PFTAIRE2)	Pan-specific	Amyotrophic lateral sclerosis 2 chromosomal region candidate gene protein-serine kinase 7	0, 0	555.259	41.0198	9.25674	0, 0	797.195	6.24743	9.48407	43.5717	-0.00950029	0.14539	0.154891	0.480236	NP_631897	Q96Q40
AMPKa1/2	T183	5'-AMP-activated protein kinase subunit alpha 1/2	0, 0	415.67	1.71787	8.83902	0, 0	958.701	326.4	9.75022	130.64	-0.145242	0.231885	0.377127	1.16928	NP_006242	Q13131
ANKRD3	Pan-specific	Ankyrin repeat domain protein-serine kinase 3 (RIPK4, DIK)	2, 2	2.54154	44.7552	1.48543	2, 2	4.03315	161.938	1.85718	58.6889	-2.53486	-2.33323	0.201627	0.62514	NP_065690	P57078
APG1	Pan-specific	Hsp 70-related heat shock protein 1 (osmotic stress protein 94 (OSP94))	0, 0	1633.06	13.8836	10.8131	0, 0	1333.54	43.8758	10.2263	-18.341	0.496249	0.386614	-0.109635	-0.339922	NP_055093	O95757
APG2	Pan-specific	Hsp 70-related heat shock protein 4 (HSP70RY)	0, 0	2149.25	16.667	11.2093	0, 0	3188.69	12.3527	11.484	48.3628	0.625015	0.795347	0.170332	0.528111	BAA75062	P34932
Arrestin b1	Pan-specific	Arrestin beta 1	0, 0	510.638	99.2378	9.13588	0, 0	1583.63	53.8042	10.4743	210.128	-0.0487743	0.467201	0.515975	1.59977	NP_004032	P49407
Arrestin b1	S412	Arrestin beta 1	0, 0	761.787	52.2801	9.71297	0, 0	1299.38	32.8642	10.1889	70.5705	0.138755	0.374448	0.235693	0.730761	NP_004032	P49407
ASK1 (MAP3K5)	S1046	Apoptosis signal regulating protein-serine kinase	0, 0	380.969	8.00134	8.71325	0, 0	2414.84	54.0804	11.083	533.869	-0.186111	0.665017	0.851128	2.63891	NP_005914	Q59GL6
ASK1 (MAP3K5)	Pan-specific	Apoptosis signal regulating protein-serine kinase	0, 0	963.852	61.2493	10.0524	0, 0	2168.92	237.973	10.928	125.026	0.249054	0.614659	0.365605	1.13355	NP_005914	Q99683
ASK1 (MAP3K5)	Pan-specific	Apoptosis signal regulating protein-serine kinase	2, 2	4.88884	44.8182	2.42921	2, 2	6.39759	37.2832	2.52281	30.8613	-2.22816	-2.11691	0.111252	0.344936	NP_005914	Q99683
ATF2	T69 + T71	Activating transcription factor 2 (CRE-BP1)	0, 0	487.6	80.9433	9.06928	0, 0	809.486	7.44772	9.50614	66.0142	-0.0704176	0.152564	0.222981	0.69135	NP_001871	P15336
ATF2	S112	Activating transcription factor 2 (CRE-BP1)	0, 0	466.321	55.5999	9.0049	0, 0	727.594	157.958	9.35227	56.0285	-0.0913367	0.102558	0.193895	0.601167	NP_001871	P15336
ATF2	T69 + T71	Activating transcription factor 2 (CRE-BP1)	0, 0	3125.55	10.3661	11.7496	0, 0	4849.81	26.7025	12.089	55.1665	0.800583	0.991951	0.191368	0.593334	NP_001871	P15336
ATF2	Pan-specific	Activating transcription factor 2 (CRE-BP1)	0, 0	891.378	644.405	9.93962	0, 0	850.104	55.9643	9.57678	-4.63039	0.212407	0.175519	-0.0368879	-0.11437	NP_001871	P15336
Aurora A (AIK)	Pan-specific	Aurora Kinase A (serine/threonine protein kinase 6)	0, 0	2896.56	49.7789	11.6398	0, 0	2845.95	39.1103	11.32	-1.74708	0.764912	0.742033	-0.022879	-0.0709358	NP_940835	O14965
Aurora A (AIK)	Pan-specific	Aurora Kinase A (serine/threonine protein kinase 6)	0, 0	222.461	38.2788	7.93713	0, 0	151.437	23.6347	7.08786	-31.9264	-0.438318	-0.633342	-0.195024	-0.604668	NP_940835	O14965
Aurora B (AIM-1)	Pan-specific	Aurora Kinase B (serine/threonine protein kinase 12)	3, 3	521.323	48.4859	9.16576	3, 3	1143.68	27.0514	10.0047	119.38	-0.0390661	0.314603	0.353669	1.09655	NP_004208	Q96GD4
Aurora C (AIK3)	Pan-specific	Aurora Kinase C (serine/threonine-protein kinase 13)	0, 0	419.379	208.285	8.85183	0, 0	1048.64	648.055	9.87959	150.047	-0.141078	0.273928	0.415007	1.28672	NP_003151	Q9UQB9
Axl	Pan-specific	Axl proto-oncogene-encoded protein-tyrosine kinase	0, 0	690.59	355.342	9.57141	0, 0	1027.81	193.425	9.85064	48.8305	0.0927545	0.26452	0.171765	0.532555	NP_001690	P30530
B23 (NPM)	S4	B23 (nucleophosmin, numatrin, nucleolar protein NO38)	3, 2	12.7531	39.0607	3.8125	3, 2	55.687	78.7268	5.64455	336.655	-1.77865	-1.10239	0.67626	2.09673	NP_002511	P06748
B23 (NPM)	T199	B23 (nucleophosmin, numatrin, nucleolar protein NO38)	0, 0	33.4349	44.1836	5.20301	0, 0	87.203	51.7057	6.29159	160.814	-1.3268	-0.892118	0.434679	1.34772	NP_002511	P06748
B23 (NPM)	T234/T237	B23 (nucleophosmin, numatrin, nucleolar protein NO38)	0, 0	945.059	16.8295	10.024	0, 0	940.191	2.87822	9.72209	-0.515005	0.239822	0.222744	-0.0170781	-0.0529504	NP_002511	P06748
B23 (NPM)	T199	B23 (nucleophosmin, numatrin, nucleolar protein NO38)	0, 0	1034.65	5.70983	10.1547	0, 0	1025.09	27.3776	9.84682	-0.923743	0.282284	0.263279	-0.019005	-0.0589246	NP_002511	P06748
Bad	S99	Bcl2-antagonist of cell death protein	0, 0	447.934	1.44835	8.94687	0, 0	815.758	61.5321	9.51728	82.1158	-0.110197	0.156183	0.26638	0.825906	NP_004313	Q92934
Bad	S75	Bcl2-antagonist of cell death protein	3, 0	8007.67	6.85023	13.1069	3, 0	7705.18	1.15772	12.7569	-3.77749	1.24164	1.20901	-0.0326313	-0.101173	NP_004313	Q92934
Bak	Pan-specific	Bcl2 homologous antagonist/killer (BCK2L7)	0, 0	2336.23	20.7788	11.3297	0, 0	1718.39	0.928016	10.5921	-26.4462	0.664124	0.505491	-0.158633	-0.491839	NP_001179	Q16611
Bax	Pan-specific	Apoptosis regulator Bcl2-associated X protein	2, 2	3.46013	241.204	1.93055	2, 2	7.42508	25.3378	2.73769	114.59	-2.39021	-2.04708	0.34313	1.06387	NP_620116	Q07812
Bcl2	Pan-specific	B-cell lymphoma protein 2 alpha	0, 0	2114	467.233	11.1855	0, 0	4592.32	36.3637	12.0103	117.234	0.617261	0.966373	0.349112	1.08242	NP_000624	P10415
Bcl-xL	Pan-specific	Bcl2-like protein 1	0, 0	4520.25	37.7283	12.2819	0, 0	5702.89	33.5931	12.3228	26.163	0.973556	1.06792	0.0943651	0.292578	NP_612815	Q07817
Bcl-xS/L	Pan-specific	Bcl2-like protein 1	0, 0	3835.27	25.3186	12.0448	0, 0	4969.95	8.47042	12.1243	29.5855	0.896516	1.00342	0.106908	0.331468	NP_612815	Q07817
Bid	Pan-specific	BH3 interacting domain death agonist	0, 0	1244.56	26.6995	10.4211	0, 0	1239.46	9.10712	10.1208	-0.409279	0.368882	0.352313	-0.0165698	-0.0513744	NP_001187	P55957
BLK	Pan-specific	B lymphoid tyrosine kinase	0, 0	1222.83	41.131	10.3957	0, 0	3055.51	35.5522	11.4225	149.873	0.360624	0.775344	0.41472	1.28583	NP_001706	P51451
BLNK	Y84	B-cell linker protein	2, 2	7.11269	59.4702	2.97012	2, 2	11.9414	268.837	3.42317	67.8882	-2.05239	-1.82431	0.228086	0.707177	NP_037446	O75498
BMX (Etk)	Pan-specific	Bone marrow X protein-tyrosine kinase	0, 3	1586.62	29.2454	10.7715	0, 3	2217.87	78.9745	10.9602	39.7855	0.482723	0.625123	0.1424	0.441507	NP_001712	P51813
BMX (Etk)	Y40	Bone marrow X protein-tyrosine kinase	0, 0	1157.41	3.20555	10.3164	0, 0	1476.62	7.86902	10.3734	27.58	0.334846	0.434397	0.0995507	0.308655	NP_001712	P51813
BRCA1	S1497	Breast cancer type 1 susceptibility protein	0, 0	1122.3	24.5277	10.272	0, 0	1469.3	2.98569	10.3662	30.9189	0.320406	0.432068	0.111662	0.346206	NP_009225	P38398
BRD2	Pan-specific	Bromodomain-containing protein-serine kinase 2	0, 0	398.85	1.55805	8.77942	0, 0	1161.78	15.2539	10.0274	191.283	-0.164608	0.321967	0.486575	1.50862	NP_005095	P25440
Btk	Y223	Bruton's agammaglobulinemia tyrosine kinase	0, 0	194.324	4.32928	7.74205	0, 0	351.033	88.0824	8.30074	80.6426	-0.501713	-0.239173	0.262541	0.814002	NP_000052	Q06187
Btk	Pan-specific	Bruton's agammaglobulinemia tyrosine kinase	2, 2	4.56025	43.196	2.32884	2, 2	5.17307	28.524	2.2163	13.4382	-2.26078	-2.21652	0.04426	0.137227	NP_000052	Q06187
BUB1A	Pan-specific	BUB1 mitotic checkpoint protein-serine kinase	0, 0	465.428	47.5551	9.00214	0, 0	457.222	23.9046	8.68203	-1.7632	-0.0922356	-0.11526	-0.0230243	-0.0713866	NP_004327	O43683
Caldesmon	S789	Caldesmon	0, 0	745.086	50.0216	9.68099	0, 0	2213.56	15.9728	10.9574	197.088	0.128362	0.624211	0.495849	1.53737	NP_004333	Q05682
Calnexin	Pan-specific	Calnexin	0, 0	8350.02	14.5688	13.1673	0, 0	10022.4	14.0163	13.1362	20.0281	1.26127	1.33228	0.0710164	0.220185	NP_001019820.1.	P27824
Calnexin	Pan-specific	Calnexin	0, 0	10478.6	7.32068	13.4949	0, 0	6970.12	38.3002	12.6122	-33.4821	1.36772	1.162	-0.205719	-0.637827	NP_001019820.1.	P27824
Calreticulin	Pan-specific	Calreticulin	0, 0	8578.37	43.2874	13.2062	0, 0	11095.8	23.2055	13.283	29.3468	1.27392	1.37999	0.106074	0.328881	NP_004334.1.	P27797
CAMK1a	Pan-specific	Calcium/calmodulin-dependent protein-serine kinase 1 alpha	0, 0	1444.85	29.6863	10.6364	0, 0	1302.89	7.58836	10.1928	-9.82581	0.438843	0.375709	-0.0631334	-0.195744	NP_003647.1	Q14012
CaMK1d	Pan-specific	Calcium/calmodulin-dependent protein-serine kinase 1 delta	0, 0	1077.36	19.8511	10.213	0, 0	1215.36	2.09727	10.0925	12.8098	0.301246	0.343106	0.04186	0.129786	NP_003647	Q8IU85
CaMK1d	Pan-specific	Calcium/calmodulin-dependent protein-serine kinase 1 delta	3, 2	8.80099	97.0701	3.27739	3, 2	1.44438	10.1215	0.375735	-83.5884	-1.95254	-2.81468	-0.862136	-2.67304	NP_003647	Q8IU85
CaMK2a	T286	Calcium/calmodulin-dependent protein-serine kinase 2 alpha	0, 0	29.9575	5.68366	5.04457	0, 0	72.7914	61.8807	6.03098	142.982	-1.37828	-0.976812	0.40147	1.24475	NP_741960	Q9UQM7
CaMK2a	T286	Calcium/calmodulin-dependent protein-serine kinase 2 alpha	0, 0	1710.07	146.762	10.8796	0, 0	1352.31	10.0156	10.2465	-20.9206	0.517851	0.393168	-0.124683	-0.386578	NP_741960	Q9UQM7
CAMK2b	Pan-specific	Calcium/calmodulin-dependent protein-serine kinase 2 beta	0, 0	3773.75	23.7209	12.0215	0, 0	3442.03	4.52941	11.5943	-8.79003	0.888935	0.831192	-0.0577428	-0.179031	NP_742081	Q13554
CAMK2d	Pan-specific	Calcium/calmodulin-dependent protein-serine kinase 2 delta	0, 0	925.798	15.555	9.99428	0, 0	932.611	7.62526	9.71041	0.735831	0.230169	0.218948	-0.0112207	-0.0347895	NP_742126	Q13557
CAMK2g	Pan-specific	Calcium/calmodulin-dependent protein-serine kinase 2 gamma	3, 3	5283.42	41.9278	12.507	3, 3	5990.63	26.4088	12.3938	13.3855	1.04669	1.091	0.0443061	0.13737	NP_751913	Q13555
CaMK4	Pan-specific	Calcium/calmodulin-dependent protein-serine kinase 4	0, 0	255.44	14.3663	8.13657	0, 0	501.873	31.8186	8.81646	96.4736	-0.373511	-0.0715727	0.301938	0.936153	NP_001735	Q16566
CaMK4	Pan-specific	Calcium/calmodulin-dependent protein-serine kinase 4	0, 0	174.05	66.1346	7.58308	0, 0	219.081	29.9708	7.6206	25.8724	-0.55337	-0.460208	0.093162	0.288847	NP_001735	Q16566
CaMK4	Pan-specific	Calcium/calmodulin-dependent protein-serine kinase 4	0, 0	1720.47	31.601	10.8883	0, 0	1565.19	20.6541	10.4574	-9.02538	0.520693	0.46171	-0.0589835	-0.182877	NP_001735	Q16566
CaMKK (CaMKK2)	Pan-specific	Calcium/calmodulin-dependent protein-serine kinase kinase	0, 0	1471.64	11.1755	10.6629	0, 0	1841.01	11.3205	10.6916	25.0993	0.447455	0.537808	0.0903534	0.280139	NP_006540	Q8N5S9
CAS	Pan-specific	Cellular apoptosis susceptibility protein (CSE1L)	0, 0	584.6	64.6915	9.33103	0, 0	1290.66	54.5555	10.1792	120.777	0.0146407	0.371289	0.356648	1.10578	NP_001307	P55060
CASK/Lin2	Pan-specific	Calcium/calmodulin-dependent protein-serine kinase (Lin2 homolog)	0, 0	76.8871	47.389	6.40439	0, 0	116.076	31.089	6.70421	50.9697	-0.936396	-0.758022	0.178374	0.553046	AAB88125	O14936
CASP1	Pan-specific	Caspase 1 (Interleukin-1 beta convertase) (alpha/beta/gamma/delta isoforms, p20)	0, 3	861.472	71.423	9.89038	0, 3	859.728	50.7271	9.59302	-0.202442	0.196408	0.180797	-0.0156108	-0.0484011	NP_001214	P29466
CASP1	Pan-specific	Caspase 1 (Interleukin-1 beta convertase) (alpha/beta/gamma/delta isoforms, p20)	0, 0	146.556	2.62028	7.33503	0, 0	130.055	8.83205	6.86825	-11.2595	-0.633976	-0.704709	-0.0707332	-0.219307	NP_001214	P29466
CASP12	Pan-specific	Caspase 12	0, 0	369.537	12.8473	8.6693	0, 0	585.091	34.2967	9.0378	58.3307	-0.200394	0.000359207	0.200753	0.622432	NP_033938	O08736
CASP2	Pan-specific	Caspase 2 (ICH1 protease)	3, 0	5460.65	64.4898	12.5546	3, 0	5656.74	39.8772	12.311	3.59082	1.06216	1.06411	0.00194891	0.00604255	NP_001215	P42575
CASP3	Pan-specific	Caspase 3 (apopain, cysteine protease CPP32)	0, 0	932.835	112.663	10.0052	0, 0	652.666	3.35603	9.19548	-30.0341	0.233719	0.051604	-0.182115	-0.564644	NP_004337	P42574
CASP3	Pan-specific	Caspase 3 (apopain, cysteine protease CPP32)	0, 0	1171.99	54.3639	10.3345	0, 0	496.411	36.3737	8.80067	-57.6439	0.340718	-0.0767033	-0.417422	-1.29421	NP_004337	P42574
CASP4	Pan-specific	Caspase 4 (ICH2 protease, ICE(rel)-II)	0, 0	1454.34	16.9281	10.6459	0, 0	1769.33	25.6599	10.6343	21.6582	0.441911	0.519186	0.0772755	0.239592	NP_001216	P49662
CASP5	Pan-specific	Caspase 5 (ICH3 protease, ICE(rel)-III)	0, 0	446.296	9.73331	8.94158	0, 0	571.547	9.59396	9.00401	28.0645	-0.111914	-0.0106215	0.101292	0.314054	NP_004338	P51878
CASP6	Pan-specific	Caspase 6 (apoptotic protease Mch2)	0, 0	664.091	46.3249	9.51496	0, 0	470.94	0.959556	8.72468	-29.0851	0.0744106	-0.1014	-0.17581	-0.545097	NP_001217	P55212
CASP7	Pan-specific	Caspase 7 (ICE-like apoptotic protease 3 (ICE-LAP3), Mch3)	0, 0	852.316	63.2532	9.87497	0, 0	811.637	63.8379	9.50997	-4.77271	0.191398	0.153809	-0.0375898	-0.116546	NP_01218	P55210
CASP7	Pan-specific	Caspase 7 (ICE-like apoptotic protease 3 (ICE-LAP3), Mch3)	0, 0	815.405	41.2324	9.8111	0, 0	395.351	8.84521	8.47227	-51.5147	0.170643	-0.183428	-0.354071	-1.09779	NP_01218	P55210
CASP9	Pan-specific	Caspase 9 (ICE-like apoptotic protease 6 (ICE-LAP6), Mch6, APAF3)	0, 0	103.653	26.6057	6.83534	0, 0	103.746	3.6982	6.5422	0.0899187	-0.796354	-0.810673	-0.0143186	-0.0443945	NP_033938	P55211
Catenin b1	Pan-specific	Catenin (cadherin-associated protein) beta 1	0, 0	8058.84	8.90872	13.1161	0, 0	6334.5	8.07535	12.4743	-21.3968	1.24463	1.11717	-0.127457	-0.39518	NP_001895	P35222
Caveolin 2	S36	Caveolin 2	0, 0	2055.62	32.5942	11.1451	0, 0	1900.51	141.295	10.7375	-7.54562	0.604133	0.552721	-0.051412	-0.159402	NP_001224	P51636
Caveolin 2	Pan-specific	Caveolin 2	0, 0	2837.75	48.3117	11.6103	0, 0	1343.21	2.33118	10.2367	-52.6666	0.755296	0.389999	-0.365297	-1.1326	NP_001224	P51636
CD45	Pan-specific	Leukocyte common antigen CD45 receptor-tyrosine phosphatase (LCA, T200)	0, 0	1974.07	33.2942	11.0867	0, 0	1576.42	63.0891	10.4677	-20.1435	0.585154	0.465061	-0.120093	-0.372347	NP_002829	P08575
Cdc25B	Pan-specific	Cell division cycle 25B phosphatase	0, 0	1375.35	2.56847	10.5653	0, 0	1501.34	14.8429	10.3973	9.16056	0.415729	0.442181	0.0264517	0.082013	NP_004349	P30305
Cdc25C	Pan-specific	Cell division cycle 25C phosphatase	0, 0	2866.05	56.9725	11.6246	0, 0	2575.54	31.5426	11.1759	-10.1362	0.759947	0.695223	-0.0647243	-0.200677	NP_001781	P30307
Cdc25C	S216	Cell division cycle 25C phosphatase	0, 0	47.2672	359.574	5.70249	0, 0	19.0035	39.5583	4.09348	-59.7955	-1.16448	-1.60647	-0.441985	-1.37037	NP_002882.3	P30307
CDC2L5 (CHED)	Pan-specific	Cell division cycle 2-like protein-serine kinase 5	0, 0	1063.42	0.19959	10.1942	0, 0	2159.74	152.734	10.9219	103.093	0.295144	0.612671	0.317527	0.984487	NP_003709	Q14004
Cdc34	Pan-specific	Cell division cycle 34 (ubiquitin-conjugating ligase)	0, 0	1319.18	5.2759	10.5052	0, 0	1108.04	31.9304	9.95908	-16.0053	0.396182	0.299761	-0.0964208	-0.298951	NP_004350	P49427
Cdc42	Pan-specific	Cell division control protein 42 homolog	0, 0	985.337	22.5255	10.0842	0, 0	1301.71	9.76479	10.1915	32.1086	0.259389	0.375287	0.115899	0.359341	NP_001782	P60953
CDK1 (CDC2)	Pan-specific	Cyclin-dependent protein-serine kinase 1	0, 0	468.989	12.0172	9.01313	0, 0	471.076	9.5819	8.7251	0.445137	-0.0886624	-0.101263	-0.0126011	-0.0390694	NP_001777	P06493
CDK1 (CDC2)	Pan-specific	Cyclin-dependent protein-serine kinase 1	0, 0	1230.3	3.70387	10.4045	0, 0	861.553	30.4383	9.59608	-29.9723	0.363481	0.181791	-0.18169	-0.563327	NP_001777	P06493
CDK1 (CDC2)	Pan-specific	Cyclin-dependent protein-serine kinase 1	0, 0	4009.55	35.247	12.1089	0, 0	2630.88	6.47921	11.2066	-34.3847	0.91735	0.70519	-0.21216	-0.657799	NP_001777	P06493
CDK1 (CDC2)	Pan-specific	Cyclin-dependent protein-serine kinase 1	0, 0	2198.42	257.136	11.242	0, 0	1351.57	5.78942	10.2457	-38.521	0.63562	0.392909	-0.242711	-0.752522	NP_001777	P06493
CDK1 (CDC2)	Pan-specific	Cyclin-dependent protein-serine kinase 1	0, 0	3943.93	20.8049	12.0851	0, 0	1977.15	22.6628	10.7945	-49.8686	0.909613	0.571256	-0.338358	-1.04907	NP_001777	P06493
CDK1 (CDC2)	Pan-specific	Cyclin-dependent protein-serine kinase 1	2, 2	3.2568	503.529	1.84318	2, 2	1.37592	22.4138	0.305679	-57.7524	-2.4186	-2.83745	-0.418844	-1.29862	NP_001777	P06493
CDK1/2	T161	Cyclin-dependent protein-serine kinase 1/2	3, 0	17.0683	27.4704	4.23297	3, 0	41.5515	15.9104	5.22211	143.443	-1.64202	-1.23968	0.402338	1.24744	NP_001777	P06493
CDK1/2	Y15	Cyclin-dependent protein-serine kinase 1/2	0, 0	315.698	19.8474	8.44213	0, 0	703.126	31.7457	9.30292	122.721	-0.274216	0.0865202	0.360736	1.11846	NP_001777	P06493
CDK1/2	Y15	Cyclin-dependent protein-serine kinase 1/2	0, 0	517.385	24.8202	9.15482	0, 0	912.316	32.9374	9.67867	76.332	-0.0426205	0.208633	0.251253	0.779007	NP_001777	P06493
CDK1/2	T14+Y15	Cyclin-dependent protein-serine kinase 1/2	0, 0	1738.24	27.4149	10.9031	0, 0	1746.19	11.2897	10.6153	0.45742	0.52551	0.513015	-0.0124947	-0.0387396	NP_001777	P06493
CDK1/2	Y15	Cyclin-dependent protein-serine kinase 1/2	0, 0	754.01	89.2045	9.69816	0, 0	751.5	32.809	9.39891	-0.332922	0.133944	0.117715	-0.0162292	-0.0503184	NP_001777	P06493
CDK10	Pan-specific	Cyclin-dependent protein-serine kinase 10 [PISSLRE]	0, 0	155.445	13.6523	7.41999	0, 0	151.797	7.12387	7.09128	-2.3471	-0.60637	-0.63223	-0.0258605	-0.08018	NP_003665	Q15131
CDK2	Pan-specific	Cyclin-dependent protein-serine kinase 2	0, 0	385.394	52.2388	8.72991	0, 0	1277.05	778.415	10.1639	231.362	-0.180697	0.366319	0.547016	1.69601	NP_001789	P24941
CDK2	Pan-specific	Cyclin-dependent protein-serine kinase 2	0, 0	2533.22	6.1484	11.4465	0, 0	2766.57	9.58378	11.2792	9.21122	0.702076	0.728768	0.0266921	0.0827583	NP_001789	P24941
CDK2	Pan-specific	Cyclin-dependent protein-serine kinase 2	0, 0	5926.48	39.5626	12.6727	0, 0	5325.19	0.919068	12.2239	-10.1458	1.10054	1.03579	-0.0647472	-0.200748	NP_001789	P24941
CDK2	Pan-specific	Cyclin-dependent protein-serine kinase 2	0, 0	1507.36	32.2522	10.6975	0, 0	1173.47	4.36301	10.0418	-22.1509	0.458698	0.326658	-0.13204	-0.409387	NP_001789	P24941
CDK2	Pan-specific	Cyclin-dependent protein-serine kinase 2	0, 0	620.033	22.8462	9.41592	0, 0	384.968	1.26819	8.43387	-37.9117	0.0422279	-0.195907	-0.238135	-0.738332	NP_001789	P24941
CDK2	Pan-specific	Cyclin-dependent protein-serine kinase 2	0, 0	3770.04	22.4558	12.0201	0, 0	1870.76	4.04054	10.7147	-50.3782	0.888474	0.545324	-0.34315	-1.06393	NP_001789	P24941
CDK4	Pan-specific	Cyclin-dependent protein-serine kinase 4	0, 0	1364.23	3.47183	10.5536	0, 0	1574.3	49.8867	10.4658	15.3988	0.411923	0.46443	0.0525075	0.162799	NP_000066	P11802
CDK4	Pan-specific	Cyclin-dependent protein-serine kinase 4	0, 0	2924.74	53.6528	11.6538	0, 0	1343.35	16.1567	10.2369	-54.0694	0.76945	0.390048	-0.379402	-1.17633	NP_000066	P11802
CDK5	Pan-specific	Cyclin-dependent protein-serine kinase 5	0, 3	1587.04	37.4721	10.7718	0, 3	2852.12	3.25266	11.3231	79.7126	0.482848	0.743047	0.260199	0.806742	NP_004926	Q00535
CDK5	Pan-specific	Cyclin-dependent protein-serine kinase 5	0, 0	1443.25	23.8729	10.6348	0, 0	1447.03	43.7475	10.3442	0.262216	0.438322	0.424908	-0.0134136	-0.0415886	NP_004926	Q00535
CDK5	Pan-specific	Cyclin-dependent protein-serine kinase 5	0, 0	1124.96	150.54	10.2754	0, 0	1063.14	3.7628	9.89939	-5.49505	0.321514	0.280365	-0.0411494	-0.127583	NP_004926	Q00535
CDK5	Pan-specific	Cyclin-dependent protein-serine kinase 5	0, 0	4204.73	8.49473	12.1775	0, 0	2234.35	10.7799	10.9709	-46.8609	0.939633	0.628595	-0.311038	-0.964367	NP_004926	Q00535
CDK6	Pan-specific	Cyclin-dependent protein-serine kinase 6	0, 0	238.681	61.7819	8.03866	0, 0	430.182	7.15373	8.59408	80.2332	-0.405326	-0.143841	0.261484	0.810727	NP_001250	Q00534
CDK6	Pan-specific	Cyclin-dependent protein-serine kinase 6	0, 0	220.653	52.0334	7.92536	0, 0	227.84	26.2711	7.67716	3.25688	-0.442143	-0.441828	0.000314898	0.000976335	NP_001250	Q00534
CDK6	Pan-specific	Cyclin-dependent protein-serine kinase 6	0, 0	4334.17	32.8777	12.2213	0, 0	2436.65	21.0388	11.096	-43.7806	0.953848	0.669231	-0.284617	-0.882451	NP_001250	Q00534
CDK7	Pan-specific	Cyclin-dependent protein-serine kinase 7	2, 2	0.791509	64.8062	-0.1976	2, 2	4.93039	58.7033	2.14698	522.91	-3.08177	-2.23905	0.84272	2.61284	NP_001790	P50613
CDK7	Pan-specific	Cyclin-dependent protein-serine kinase 7	0, 0	3433.04	11.6332	11.885	0, 0	1447.91	2.69158	10.345	-57.8243	0.844574	0.425192	-0.419382	-1.30029	NP_001790	P50613
CDK8	Pan-specific	Cyclin-dependent protein-serine kinase 8	0, 0	543.49	14.8547	9.22583	0, 0	1023.57	69.2464	9.84468	88.3332	-0.0195433	0.262583	0.282126	0.874728	NP_001252	P49336
CDK8	Pan-specific	Cyclin-dependent protein-serine kinase 8	3, 0	722.614	26.5042	9.6368	3, 0	698.212	44.9457	9.2928	-3.37692	0.114005	0.0832314	-0.0307736	-0.0954131	NP_001252	P49336
CDK8	Pan-specific	Cyclin-dependent protein-serine kinase 8	0, 0	1495.01	6.92087	10.6857	0, 0	1004.32	13.5693	9.81728	-32.8221	0.454842	0.25368	-0.201162	-0.623699	NP_001252	P49336
CDK8	Pan-specific	Cyclin-dependent protein-serine kinase 8	2, 2	5.27733	60.9756	2.53953	2, 2	5.49924	39.5062	2.30451	4.20493	-2.19232	-2.18786	0.00446029	0.0138291	NP_001252	P49336
CDK9	Pan-specific	Cyclin-dependent protein-serine kinase 9	0, 0	10647.2	5.35725	13.5179	0, 0	8452.98	8.05512	12.8905	-20.6085	1.3752	1.25244	-0.122768	-0.38064	NP_001252	P50750
CDKL1	Pan-specific	Cyclin-dependent kinase-like 1	0, 0	475.233	82.1445	9.03222	0, 0	334.331	15.0328	8.23041	-29.649	-0.0824614	-0.262028	-0.179566	-0.556742	NP_004187.2	Q00532
Chk1	Pan-specific	Checkpoint protein-serine kinase 1	0, 0	6302.6	17.1192	12.7615	0, 0	7283.09	10.0456	12.6756	15.5569	1.12939	1.18259	0.0532066	0.164966	NP_001265	O14757
Chk1	Pan-specific	Checkpoint protein-serine kinase 1	0, 0	552.094	88.4172	9.24849	0, 0	571.593	83.1694	9.00412	3.53197	-0.0121803	-0.0105836	0.0015967	0.00495053	NP_001265	O14757
Chk2	T68	Checkpoint protein-serine kinase 2	0, 0	2735.73	1.6628	11.5574	0, 0	2119.72	3.9378	10.8949	-22.5173	0.738131	0.603901	-0.13423	-0.416177	NP_009125	O96017
Chk2	Pan-specific	Checkpoint protein-serine kinase 2	2, 2	11.8309	10	3.70421	2, 2	6.00575	133.025	2.43162	-49.2367	-1.81384	-2.14655	-0.332702	-1.03154	NP_009125	O96017
c-IAP1	Pan-specific	Cellular inhibitor of apoptosis protein 1 (baculoviral IAP repeat-containing protein 3, apoptosis inhibitor 2 (API2))	0, 0	627.206	25.5519	9.43252	0, 0	935.208	34.4328	9.71442	49.1069	0.0476208	0.220252	0.172631	0.535241	NP_001156	Q13490
CK1d	Pan-specific	Casein protein-serine kinase 1 delta	0, 0	1604.11	12.429	10.7873	0, 0	2042.41	13.4158	10.8413	27.3236	0.487863	0.586483	0.0986197	0.305769	NP_001884	P48730
CK1e	Pan-specific	Casein protein-serine kinase 1 epsilon	1, 1	4077.01	8.83558	12.133	1, 1	6208.33	50.8963	12.4453	52.2763	0.925173	1.10774	0.182563	0.566033	NP_001885	P49674
CK1g	Pan-specific	Casein kinase I gamma 1 isoform	2, 2	5.08944	25.3271	2.48723	2, 2	2.72068	261.132	1.28924	-46.5427	-2.20931	-2.5178	-0.30849	-0.956468	NP_071331	Q8IXA3
CK1g2	Pan-specific	Casein protein-serine kinase 1 gamma 2	0, 0	560.746	5.15469	9.27093	0, 0	922.911	52.016	9.69533	64.5864	-0.00489024	0.214047	0.218937	0.67881	NP_001310	P78368
CK2a	Pan-specific	Casein protein-serine kinase 2 alpha/ alpha prime	0, 0	312.433	5.91221	8.42712	0, 0	779.44	29.78	9.45157	149.475	-0.279091	0.13483	0.413921	1.28336	NP_001887	P68400
c-Myc	T58/S62	Myc proto-oncogene protein	0, 0	45.73	34.2843	5.65479	0, 0	170.929	73.0929	7.26253	273.778	-1.17998	-0.576575	0.603409	1.87086	NP_002458.2	P01106
Cofilin 1	Pan-specific	Cofilin 1	0, 0	825.045	53.7002	9.82805	0, 0	890.917	28.5807	9.64443	7.98397	0.176153	0.197504	0.0213516	0.0662002	NP_005498	P23528
Cofilin 1	S3	Cofilin 1	0, 0	1287.82	10.1293	10.4704	0, 0	553.994	16.485	8.95901	-56.982	0.384901	-0.0252469	-0.410148	-1.27166	NP_005498	P23528
Cofilin 2	S3	Cofilin 2	0, 0	2047.43	3.4334	11.1393	0, 0	2958.7	20.9497	11.376	44.5083	0.602261	0.760249	0.157988	0.48984	NP_068733	Q9Y281
Cortactin	Y466	Cortactin (amplaxin) (mouse)	0, 0	2332.88	3.22693	11.3276	0, 0	2840.04	9.53139	11.317	21.7398	0.66345	0.741058	0.0776077	0.240621	NP_031829	Q60598
COT	Pan-specific	Osaka thyroid oncogene protein-serine kinase (Tpl2)	0, 0	1312.62	101.133	10.498	0, 0	1895.9	19.8747	10.7339	44.436	0.393845	0.551581	0.157737	0.48906	NP_005195	P41279
COT	Pan-specific	Osaka thyroid oncogene protein-serine kinase (Tpl2)	0, 0	339.475	9.45172	8.54688	0, 0	479.567	6.29322	8.75087	41.2674	-0.240174	-0.0928884	0.147286	0.456658	NP_005195	P41279
COX2	Pan-specific	Cyclo-oxygenase 2 (prostaglandin G/H synthase 2 precursor)	0, 0	2174.1	23.5138	11.2259	0, 0	605.233	7.48485	9.08663	-72.1617	0.630404	0.0162284	-0.614176	-1.90424	NP_000954	P35354
CPG16/CaMKinase VI	Pan-specific	Serine/threonine-protein kinase DCAMKL1	0, 0	3518.25	22.7748	11.9204	0, 0	1043.2	6.26813	9.87208	-70.3489	0.856068	0.271489	-0.58458	-1.81248	NP_004725	O15075
CREB1	S133	cAMP response element binding protein 1	0, 0	2257.43	5.14842	11.2802	0, 0	2540.19	9.82036	11.156	12.5261	0.648037	0.688744	0.0407071	0.126212	NP_004370	P16220
CREB1	S129+S133	cAMP response element binding protein 1	0, 0	712.275	40.1593	9.61601	0, 0	725.374	28.0591	9.34786	1.839	0.107249	0.101125	-0.00612393	-0.0189871	NP_004370	P16220
CREB1	S133	cAMP response element binding protein 1	0, 0	399.108	187.533	8.78036	0, 0	71.263	10.4405	6.00036	-82.1444	-0.164304	-0.986761	-0.822457	-2.55001	NP_004370	P16220
Crystallin aB	Pan-specific	Crystallin alpha B (heat-shock 20 kDa like-protein)	0, 0	1311.5	3.87409	10.4967	0, 0	2493.23	15.3683	11.1291	90.1052	0.393444	0.679995	0.28655	0.888445	NP_001876	P02511
Crystallin aB	Pan-specific	Crystallin alpha B (heat-shock 20 kDa like-protein)	0, 0	3293.06	30.0406	11.8249	0, 0	5114.94	17.9016	12.1658	55.3247	0.825058	1.01691	0.191848	0.594822	NP_001876	P02511
Crystallin aB	S19	Crystallin alpha B (heat-shock 20 kDa like-protein)	2, 2	5.75296	86.7873	2.66403	2, 2	3.10362	36	1.47923	-46.0518	-2.15186	-2.45606	-0.3042	-0.943166	NP_001876	P02511
Crystallin aB	Pan-specific	Crystallin alpha B (heat-shock 20 kDa like-protein)	0, 0	25421	10.5562	14.7735	0, 0	8862.71	22.3163	12.9588	-65.1363	1.78321	1.27463	-0.508577	-1.57683	NP_001876	P02511
Crystallin aB	S45	Crystallin alpha B (heat-shock 20 kDa like-protein)	3, 3	58.3611	49.6	6.00666	3, 3	12.7629	34.201	3.51916	-78.1311	-1.06564	-1.79311	-0.727469	-2.25551	NP_001876	P02511
Crystallin aB	Pan-specific	Crystallin alpha B (heat-shock 20 kDa like-protein)	2, 0	34.565	1671.25	5.25096	2, 0	5.58161	50.1996	2.32596	-83.8518	-1.31121	-2.18088	-0.869672	-2.6964	NP_001876	P02511
Csk	Pan-specific	C-terminus of Src tyrosine kinase	0, 0	2670.68	39.852	11.5227	0, 0	3608.25	1.90945	11.6624	35.1062	0.726848	0.853303	0.126455	0.392073	NP_004374	P41240
Csk	Pan-specific	C-terminus of Src tyrosine kinase	0, 3	3831.92	53.2792	12.0436	0, 3	1205.07	68.4693	10.0802	-68.5517	0.896107	0.339119	-0.556988	-1.72693	NP_004374	P41240
Cyclin A	Pan-specific	Cyclin A1	0, 0	4129.21	7.68845	12.1514	0, 0	8258.67	28.9067	12.857	100.006	0.931136	1.24153	0.310397	0.962381	NP_003905	P78396
Cyclin B1	Pan-specific	Cyclin B1	0, 0	1446.78	57.6477	10.6384	0, 0	2236.56	16.5192	10.9723	54.589	0.439466	0.629058	0.189591	0.587825	NP_114172	P14635
Cyclin D1	Pan-specific	Cyclin D1 (PRAD1)	0, 0	649.215	42.9785	9.48228	0, 0	2133.01	78.6444	10.904	228.552	0.0637897	0.606831	0.543042	1.68369	NP_444284	P24385
Cyclin D1	Pan-specific	Cyclin D1 (PRAD1)	0, 0	6659.73	33.1477	12.841	0, 0	8367.79	22.5586	12.8759	25.6476	1.15523	1.24769	0.0924605	0.286672	NP_444284	P24385
Cyclin E	Pan-specific	Cyclin E1	0, 0	3282.25	20.9125	11.8202	0, 0	6158.84	28.2253	12.4337	87.6409	0.823516	1.10398	0.280467	0.869583	NP_001229	P24864
Cyclin G1	Pan-specific	Cyclin G1	0, 3	1420.21	53.3823	10.6116	0, 3	3203.98	14.0053	11.4909	125.599	0.430777	0.79759	0.366813	1.1373	NP_004051	P51959
CytoC	Pan-specific	Cytochrome C	0, 0	2346.93	12.0561	11.3363	0, 0	2005.62	29.8624	10.8151	-14.543	0.666265	0.577959	-0.0883069	-0.273794	NP_061820	P99999
Dab1	Y198	Disabled homolog 1	3, 3	1239.83	3.47509	10.4156	3, 3	613.105	45.7569	9.10527	-50.5493	0.367098	0.0222868	-0.344811	-1.06908	NP_066566	O75553
DAPK1	Pan-specific	Death-associated protein kinase 1	0, 0	357.336	11.7855	8.62086	0, 0	562.21	3.97376	8.98025	57.3337	-0.216134	-0.0183441	0.19779	0.613246	NP_004929	P53355
DAPK2	Pan-specific	Death-associated protein kinase 2	0, 0	431.522	47.0693	8.89301	0, 0	490.355	17.9504	8.78296	13.6338	-0.127696	-0.0824581	0.0452382	0.14026	NP_055141	Q9UIK4
DAXX	Pan-specific	Death-associated protein 6 (BING2)	0, 0	859.203	12.6604	9.88658	0, 0	3484.4	55.2447	11.612	305.538	0.195172	0.836927	0.641756	1.98975	NP_001341	Q9UER7
DDIT3(CHOP)	Pan-specific	DNA damage-inducible transcript 3 protein	0, 0	4906.02	25.7698	12.4001	0, 0	4452.48	18.0939	11.9657	-9.2445	1.01195	0.951875	-0.060075	-0.186261	NP_031863.3.	P35639
DFF35 + DFF45	Pan-specific	DNA fragmentation factor alpha (ICAD) 45-kDa subunit + DNA fragmentation factor alpha (ICAD) 35-kDa subunit	2, 2	2.86105	68.0272	1.65627	2, 2	5.58384	32.8	2.32654	95.1676	-2.47934	-2.1807	0.298643	0.925937	NP_004392	O00273
DGKz	Pan-specific	Diacylglycerol kinase zeta	3, 3	1079.33	48.2672	10.2156	3, 3	914.226	11.4589	9.68169	-15.297	0.302104	0.209614	-0.0924909	-0.286766	NP_963290	Q13574
DNAPK	Pan-specific	DNA-activated protein-serine kinase	0, 0	409.326	33.7565	8.81683	0, 0	1092.72	23.8075	9.93898	166.955	-0.152453	0.293231	0.445684	1.38184	NP_008835	P78527
DNAPK	Pan-specific	DNA-dependent protein kinase catalytic subunit	0, 0	7697.79	243.596	13.05	0, 0	16495.2	0.907286	13.855	114.285	1.22314	1.56589	0.342751	1.06269	NP_008835.5	P78527
Dok2	Y139	Docking protein 2 (mouse)	2, 2	6.35658	50.107	2.80797	2, 2	7.09891	67.5872	2.67288	11.6783	-2.10508	-2.06814	0.0369413	0.114536	NP_034201	O60496
Dok2	Y139	Docking protein 2	0, 0	2672.14	19.2213	11.5235	0, 0	2230.84	2.64309	10.9687	-16.5148	0.727104	0.627857	-0.099247	-0.307714	NP_034201	O60496
DRAK2	Pan-specific	DAP kinase-related apoptosis-inducing protein-serine kinase 2 (STK17B)	0, 0	955.485	55.454	10.0398	0, 0	1004.65	2.83853	9.81775	5.14524	0.244966	0.253833	0.0088667	0.027491	NP_004217	O94768
eEF2K	Pan-specific	Elongation factor-2 protein-serine kinase	0, 0	78.6725	18.9541	6.43751	0, 0	110.815	66.5078	6.63729	40.8563	-0.925633	-0.779768	0.145865	0.452252	NP 037434	O00418
EGFR	T693	Epidermal growth factor receptor-tyrosine kinase	0, 0	725.326	24.8423	9.64221	0, 0	1017.18	408.237	9.83564	40.2382	0.115761	0.259648	0.143886	0.446117	NP_005219	P00533
EGFR	Y1197	Epidermal growth factor receptor-tyrosine kinase	0, 0	150.568	63.8743	7.374	0, 0	180.474	39.662	7.34093	19.862	-0.621314	-0.551098	0.0702168	0.217706	NP_005219	P00533
EGFR	Y1197	Epidermal growth factor receptor-tyrosine kinase	0, 0	130.644	203.844	7.16922	0, 0	153.335	28.2047	7.10582	17.3685	-0.687857	-0.627502	0.0603547	0.187129	NP_005219	P00533
EGFR	Y1172	Epidermal growth factor receptor-tyrosine kinase	0, 0	1818.6	50.2908	10.9683	0, 0	1801.63	20.7901	10.6604	-0.933068	0.546698	0.52767	-0.019028	-0.058996	NP_005219	P00533
EGFR	Pan-specific	Epidermal growth factor receptor-tyrosine kinase	2, 2	3.10703	18.8619	1.77526	2, 2	3.06688	74.1294	1.46205	-1.2923	-2.44067	-2.46164	-0.0209698	-0.0650164	NP_005219	P00533
EGFR	Y1172	Epidermal growth factor receptor-tyrosine kinase	0, 0	2567.95	40.6655	11.4661	0, 0	2108.43	62.1137	10.8872	-17.8943	0.708459	0.601398	-0.107061	-0.331939	NP_005219	P00533
EGFR	Y1092	Epidermal growth factor receptor-tyrosine kinase	0, 0	2420.54	1.26114	11.3808	0, 0	1485.81	27.0213	10.3823	-38.6165	0.680744	0.437307	-0.243437	-0.754771	NP_005219	P00533
eIF2a	S52	Eukaryotic translation initiation factor 2 alpha	0, 0	1532.36	61.6187	10.7213	0, 0	3421.31	11.4576	11.5856	123.271	0.466409	0.82836	0.361952	1.12223	NP_004085	P05198
eIF2a	S52	Eukaryotic translation initiation factor 2 alpha	0, 0	1001.44	27.5465	10.1076	0, 0	1163.74	16.7303	10.0298	16.207	0.266988	0.322756	0.0557681	0.172908	NP_004085	P05198
eIF4E	Pan-specific	Eukaryotic translation initiation factor 4 (mRNA cap binding protein)	0, 3	1974.81	57.946	11.0872	0, 3	2364.26	19.5424	11.0525	19.721	0.585331	0.655092	0.0697611	0.216293	NP_001959	P06730
eIF4E	S209	Eukaryotic translation initiation factor 4 (mRNA cap binding protein)	0, 0	8382.45	4.03144	13.1729	0, 0	7982.28	52.7227	12.8079	-4.77383	1.26308	1.22557	-0.0375097	-0.116298	NP_001959	P06730
eIF4E	S209	Eukaryotic translation initiation factor 4 (mRNA cap binding protein)	0, 0	1286.55	2.95468	10.469	0, 0	722.922	198.042	9.34297	-43.8091	0.384437	0.0995374	-0.2849	-0.883328	NP_001959	P06730
eIF4G	S1107	Eukaryotic translation initiation factor 4 gamma 1	1, 0	1744.91	58.445	10.9087	1, 0	2697.98	101.23	11.2429	54.6204	0.527306	0.716999	0.189694	0.588142	NP_004944	Q04637
EphA1	Pan-specific	Ephrin type-A receptor 1 protein-tyrosine kinase	0, 1	459.168	71.9045	8.9826	0, 1	683.848	51.3191	9.26281	48.9321	-0.0985843	0.0734855	0.17207	0.533499	NP_005223	P21709
ErbB2 (HER2)	Pan-specific	ErbB2 (Neu) receptor-tyrosine kinase	3, 0	473.881	5.38002	9.0281	3, 0	949.022	43.1865	9.73558	100.266	-0.0837971	0.227127	0.310924	0.964015	NP_004439	P04626
ErbB2 (HER2)	Y1112	ErbB2 (Neu) receptor-tyrosine kinase	0, 1	19342.1	17.0937	14.3792	0, 1	18724.2	6.00581	14.0379	-3.19431	1.65508	1.62532	-0.0297653	-0.0922868	NP_004439	P04626
ErbB2 (HER2)	Y1248	ErbB2 (Neu) receptor-tyrosine kinase	0, 0	6041.45	27.3159	12.7004	0, 0	5735.82	95.9905	12.3311	-5.05887	1.10955	1.07062	-0.0389275	-0.120694	NP_004439	P04626
ErbB2 (HER2)	Pan-specific	ErbB2 (Neu) receptor-tyrosine kinase	0, 0	3818.19	10.7197	12.0384	0, 0	3452.83	34.9121	11.5988	-9.56894	0.894424	0.832661	-0.0617634	-0.191496	NP_004439	P04626
ErbB2 (HER2)	T686	ErbB2 (Neu) receptor-tyrosine kinase	1, 1	13379.5	42.9783	13.8475	1, 1	6987.38	19.9274	12.6158	-47.7755	1.4823	1.16316	-0.319134	-0.989471	NP_004439	P04626
ErbB2 (HER2)	Y1248	ErbB2 (Neu) receptor-tyrosine kinase	2, 2	9.99189	25.2698	3.46048	2, 2	8.61621	120.497	2.95233	-13.7679	-1.89305	-1.97732	-0.0842779	-0.261302	NP_004439	P04626
Erk1 + Erk2	Pan-specific	Extracellular regulated protein-serine kinase 1 (p44 MAP kinase) + Extracellular regulated protein-serine kinase 2 (p42 MAP kinase)	0, 0	1922.35	3.6698	11.0484	0, 0	3859.79	41.8686	11.7596	100.785	0.572708	0.884899	0.31219	0.967941	AAA36142.1, NP_002736	P27361, P28482
Erk1 + Erk2	[T202+Y204] + [T185+Y187]	Extracellular regulated protein-serine kinase 1 (p44 MAP kinase) + Extracellular regulated protein-serine kinase 2 (p42 MAP kinase)	0, 0	1550.47	2.38218	10.7382	0, 0	2790.99	1.3731	11.2918	80.0097	0.471917	0.73289	0.260973	0.809141	AAA36142.1	P27361
Erk1 + Erk2	Pan-specific	Extracellular regulated protein-serine kinase 1 (p44 MAP kinase) + Extracellular regulated protein-serine kinase 2 (p42 MAP kinase)	0, 0	1515.09	11.134	10.7049	0, 0	2462.39	45.6824	11.1111	62.5246	0.461094	0.674158	0.213064	0.6606	AAA36142.1	P27361
Erk1 + Erk2	[T202+Y204] + [T185+Y187]	Extracellular regulated protein-serine kinase 1 (p44 MAP kinase) + Extracellular regulated protein-serine kinase 2 (p42 MAP kinase)	0, 0	221.814	11.9659	7.93293	0, 0	333.357	1.94643	8.22621	50.2869	-0.439684	-0.263396	0.176288	0.546579	AAA36142.1	P27361
Erk1 + Erk2	Pan-specific	Extracellular regulated protein-serine kinase 1 (p44 MAP kinase) + Extracellular regulated protein-serine kinase 2 (p42 MAP kinase)	0, 0	6309.71	1.54647	12.7631	0, 0	7712.51	22.7049	12.7583	22.2325	1.12992	1.20945	0.0795383	0.246607	AAA36142.1	P27361
Erk1 + Erk2	[T202+Y204] + [T185+Y187]	Extracellular regulated protein-serine kinase 1 (p44 MAP kinase) + Extracellular regulated protein-serine kinase 2 (p42 MAP kinase)	0, 0	1090.55	25.9563	10.2306	0, 0	1170.79	13.7358	10.0385	7.35727	0.306954	0.325587	0.018633	0.0577713	AAA36142.1	P27361
Erk1 + Erk2	Pan-specific	Extracellular regulated protein-serine kinase 1 (p44 MAP kinase) + Extracellular regulated protein-serine kinase 2 (p42 MAP kinase)	0, 0	5258.19	15.5858	12.5001	0, 0	5174.04	10.7171	12.1824	-1.60034	1.04445	1.02229	-0.0221569	-0.0686971	AAA36142.1	P27361
Erk1 + Erk2	Pan-specific	Extracellular regulated protein-serine kinase 1 (p44 MAP kinase) + Extracellular regulated protein-serine kinase 2 (p42 MAP kinase)	0, 0	516.659	38.255	9.15279	0, 0	452.709	0.974055	8.66772	-12.3777	-0.043279	-0.119911	-0.0766317	-0.237595	AAA36142.1	P27361
Erk1 + Erk2	Pan-specific	Extracellular regulated protein-serine kinase 1 (p44 MAP kinase) + Extracellular regulated protein-serine kinase 2 (p42 MAP kinase)	0, 0	318.733	62.8475	8.45593	0, 0	133.158	29.8599	6.90228	-58.2226	-0.269731	-0.693652	-0.42392	-1.31436	AAA36142.1, NP_002736	P27361, P28482
Erk2	Pan-specific	Extracellular regulated protein-serine kinase 2 (p42 MAP kinase)	0, 0	745.307	14.1382	9.68141	0, 0	1261.18	0.266211	10.1458	69.2169	0.128501	0.360457	0.231956	0.719176	NP_002736	P28482
Erk3	Pan-specific	Extracellular regulated protein-serine kinase 3	0, 0	339.493	59.0434	8.54696	0, 0	415.359	17.1322	8.5435	22.3471	-0.240149	-0.160281	0.0798683	0.24763	NP_002739	Q16659
Erk4	Pan-specific	Extracellular regulated protein-serine kinase 4	2, 2	1.98513	38.3592	1.12895	2, 2	3.00009	11.3725	1.43029	51.1285	-2.6507	-2.47197	0.17873	0.554149	NP_002738	Q13164
Erk5	T218+Y220	Extracellular regulated protein-serine kinase 5 (Big MAP kinase 1 (BMK1))	0, 0	420.92	56.1012	8.85713	0, 0	988.527	83.344	9.79442	134.849	-0.139358	0.246249	0.385607	1.19557	NP_620602	Q13164
Erk5	T218+Y220	Extracellular regulated protein-serine kinase 5 (Big MAP kinase 1 (BMK1))	0, 0	612.404	18.0024	9.39806	0, 0	908.06	24.9206	9.67192	48.2779	0.036424	0.206441	0.170017	0.527134	NP_620602	Q13164
Erk5	Pan-specific	Extracellular regulated protein-serine kinase 5 (Big MAP kinase 1 (BMK1))	0, 0	386.068	32.8159	8.73244	0, 0	424.464	30.8832	8.57478	9.94539	-0.179877	-0.150115	0.029763	0.0922796	NP_620602	Q13164
Erk5	Pan-specific	Extracellular regulated protein-serine kinase 5 (Big MAP kinase 1 (BMK1))	0, 0	3404.94	16.677	11.8731	0, 0	2817.63	12.8551	11.3055	-17.2486	0.840721	0.737344	-0.103377	-0.32052	NP_620602	Q13164
Erk5	Pan-specific	Extracellular regulated protein-serine kinase 5 (Big MAP kinase 1 (BMK1))	0, 0	403.885	45.2397	8.79753	0, 0	230.374	33.9695	7.69311	-42.9607	-0.158726	-0.436643	-0.277917	-0.861678	NP_620602	Q13164
ERP57	Pan-specific	ER protein 57 kDa (protein disulfide isomerase-associated 3; 58 kDa glucose regulated protein)	0, 0	597.257	11.382	9.36193	0, 0	331.63	30.577	8.21871	-44.4745	0.0246825	-0.265832	-0.290514	-0.900735	NP_005304	P30101
ERP72	Pan-specific	ER protein 72 kDa (protein disulfide isomerase-associated 4)	0, 0	347.152	149.29	8.57915	0, 0	158.946	72.8388	7.15767	-54.2143	-0.22969	-0.610653	-0.380963	-1.18117	NP_004902	P13667
FAK	S910	Focal adhesion protein-tyrosine kinase	2, 0	1.88256	354.545	1.05242	2, 0	3.03126	32.1398	1.4452	61.0183	-2.67557	-2.46712	0.208447	0.646288	NP_005598	Q05397
FAK	S843	Focal adhesion protein-tyrosine kinase	0, 0	4148.68	9.01053	12.1582	0, 0	4680.38	6.41082	12.0377	12.8162	0.933341	0.975279	0.0419373	0.130026	NP_005598	Q05397
FAK	Pan-specific	Focal adhesion protein-tyrosine kinase	0, 0	1191.37	5.47419	10.3581	0, 0	1308.38	7.36753	10.1988	9.82152	0.348406	0.377682	0.0292766	0.0907716	NP_005598	Q05397
FAK	Y397	Focal adhesion protein-tyrosine kinase	0, 0	9268.18	195.437	13.3178	0, 0	9519.3	3.06659	13.0619	2.70956	1.31017	1.30814	-0.00203696	-0.00631556	NP_005598	Q05397
FAK	Y576	Focal adhesion protein-tyrosine kinase	0, 0	1471.14	22.8999	10.6624	0, 0	1437.54	48.1878	10.3347	-2.28347	0.447294	0.421823	-0.0254709	-0.0789722	NP_005598	Q05397
FAK	S722	Focal adhesion protein-tyrosine kinase	0, 0	1249.19	35.7389	10.4265	0, 0	1195.65	16.6347	10.0689	-4.28583	0.370624	0.33544	-0.0351844	-0.109089	NP_005598	Q05397
FAK	S732	Focal adhesion protein-tyrosine kinase	0, 0	2015.72	133.183	11.1168	0, 0	936.823	20.976	9.71691	-53.5241	0.594943	0.221061	-0.373882	-1.15921	NP_005598	Q05397
FAS	Pan-specific	Tumor necrosis factor superfamily member 6 (Apo1, CD95)	0, 0	177.872	87.0956	7.61442	0, 0	154.328	64.9514	7.11513	-13.2365	-0.543188	-0.624477	-0.0812895	-0.252037	NP_003789	P25445
FasL	Pan-specific	Tumor necrosis factor ligand, member 6	0, 3	992.009	39.4275	10.0939	0, 3	494.36	41.6785	8.7947	-50.1657	0.262553	-0.078644	-0.341197	-1.05787	NP_000630	P48023
Fes	Pan-specific	Fes/Fps protein-tyrosine kinase	0, 0	894.007	10.2306	9.94387	0, 0	751.166	11.0941	9.39827	-15.9777	0.213787	0.117507	-0.0962809	-0.298517	NP_001996	P07332
FGFR2	Pan-specific	Fibroblast growth factor receptor-tyrosine kinase 2 (BEK)	0, 0	2633.39	38.3751	11.5024	0, 0	2078.08	17.3334	10.8663	-21.0874	0.720256	0.594599	-0.125657	-0.389598	P21802	P21802
FKBP52	Pan-specific	FK506-binding protein 4	0, 0	250.56	13.03	8.10873	0, 0	402.197	57.2619	8.49704	60.5194	-0.382555	-0.175379	0.207176	0.642344	NP_002005	Q02790
FKHRL1	T32	Forkhead-like transcription factor 1 (FOXO3A)	0, 0	1672.19	7.00859	10.8472	0, 0	1547.89	55.0296	10.4414	-7.43331	0.507349	0.456499	-0.0508505	-0.157661	NP_001446	O43524
Fos	T232	Fos-c FBJ murine osteosarcoma oncoprotein-related transcription factor	0, 0	690.744	45.6797	9.57173	0, 0	771.719	18.9087	9.43721	11.7229	0.0928586	0.130163	0.0373041	0.115661	NP_005243	P01100
Fos	Pan-specific	Fos-c FBJ murine osteosarcoma oncoprotein-related transcription factor	2, 2	5.96536	7.71176	2.71633	2, 2	5.00052	31.9491	2.16736	-16.174	-2.13486	-2.23243	-0.0975656	-0.3025	NP_005243	P01100
Fyn	Pan-specific	Fyn proto-oncogene-encoded protein-tyrosine kinase	0, 0	1724.23	27.1879	10.8915	0, 0	2063.95	13.0302	10.8565	19.7023	0.521717	0.5914	0.0696829	0.216051	NP_002028	P06241
GAP-43	S41	Growth associated protein 43 (Neuromodulin)	0, 0	52.1316	7.72931	5.84381	0, 0	65.2283	44.4514	5.87271	25.1225	-1.11856	-1.02825	0.0903153	0.280021	NP_002036	P17677
GCK	Pan-specific	Germinal centre protein-serine kinase	0, 0	1216.66	13.8933	10.3884	0, 0	1124.23	34.4613	9.98	-7.59706	0.358252	0.30656	-0.0516926	-0.160272	NP_004570	Q12851
GFAP	S8	Glial fibrillary acidic protein	0, 0	4259.25	58.8162	12.1961	0, 0	5703.62	26.207	12.3229	33.9114	0.945673	1.06798	0.122308	0.379214	NP_002046	P14136
GNB2L1	Pan-specific	Guanine nucleotide-binding protein beta (receptor for activated C kinase 1 (RACK1))	0, 0	407.275	7.07643	8.80958	0, 0	582.277	12.3907	9.03084	42.969	-0.154808	-0.00190134	0.152907	0.474085	NP_006089	P63244
GRK2 (BARK1)	Pan-specific	G protein-coupled receptor-serine kinase 2	0, 0	2453.81	24.1576	11.4005	0, 0	4517.98	22.3809	11.9867	84.1214	0.687143	0.958722	0.271579	0.842025	NP_001610	P25098
GRK2 (BARK1)	S670	G protein-coupled receptor-serine kinase 2	0, 0	3127.29	48.7705	11.7504	0, 0	2899.55	4.73322	11.3469	-7.28253	0.800844	0.75078	-0.050064	-0.155223	NP_001610	P25098
GRK3 (BARK2)	Pan-specific	G protein-coupled receptor-serine kinase 3	3, 0	788.972	150.692	9.76355	3, 0	599.802	26.3358	9.07362	-23.9767	0.155193	0.0120019	-0.143191	-0.443962	NP_005151	P35626
GroEL	Pan-specific	GroEL homolog (may correspond to Hsp60)	0, 0	2219.04	24.8998	11.2554	0, 0	2660.12	25.7609	11.2226	19.8768	0.639997	0.710372	0.0703754	0.218198	NP_002147	P10809
Grp75	Pan-specific	Glucose regulated protein 75	0, 3	20425.8	70.4807	14.4578	0, 3	18178.1	0.708189	13.9952	-11.004	1.68064	1.61144	-0.0692004	-0.214555	NP_004125	P38646
Grp78	Pan-specific	Glucose regulated protein 78	3, 0	7263.09	4.70996	12.9661	3, 0	8093.05	15.9075	12.8277	11.4271	1.19589	1.23204	0.0361492	0.11208	NP_005338	P11021
Grp78	Pan-specific	Glucose regulated protein 78	3, 3	13483.6	77.4427	13.8586	3, 3	6159.83	1.93593	12.434	-54.3162	1.48593	1.10406	-0.381871	-1.18398	NP_005338	P11021
Grp94	Pan-specific	Glucose regulated protein 94 (endoplasmin)	0, 0	645.872	109.156	9.47483	0, 0	644.653	9.41828	9.17766	-0.188712	0.0613693	0.0458122	-0.0155571	-0.0482346	NP_003290	P14625
Grp94	Pan-specific	Glucose regulated protein 94 (endoplasmin)	3, 0	8666.35	40.7311	13.2209	3, 0	6676.08	3.54312	12.5501	-22.9655	1.2787	1.14179	-0.136906	-0.424476	NP_003290	P14625
GSK3a + GSK3b	Pan-specific	Glycogen synthase-serine kinase 3 alpha + Glycogen synthase-serine kinase 3 beta	0, 0	1188.78	27.8509	10.355	0, 0	1407.32	16.5801	10.304	18.3834	0.347387	0.411861	0.0644745	0.199902	NP_063937	P49840
GSK3a + GSK3b	Y279 + Y216	Glycogen synthase-serine kinase 3 alpha + Glycogen synthase-serine kinase 3 beta	0, 0	984.965	8.21247	10.0837	0, 0	886.976	47.2954	9.63803	-9.94853	0.259212	0.195426	-0.0637863	-0.197768	NP_063937	P49840
GSK3a + GSK3b	Pan-specific	Glycogen synthase-serine kinase 3 alpha + Glycogen synthase-serine kinase 3 beta	0, 0	11695.9	169.438	13.6534	0, 0	6980.31	4.12443	12.6144	-40.3183	1.41925	1.16269	-0.25656	-0.79546	NP_063937	P49840
GSK3a + GSK3b	S21 + S9	Glycogen synthase-serine kinase 3 alpha + Glycogen synthase-serine kinase 3 beta	0, 0	211.879	112.063	7.86682	0, 0	124.227	11.3523	6.80212	-41.3689	-0.461166	-0.726203	-0.265037	-0.821742	NP_063937	P49840
GSK3a + GSK3b	Pan-specific	Glycogen synthase-serine kinase 3 alpha + Glycogen synthase-serine kinase 3 beta	0, 0	1996.06	102.021	11.1027	0, 0	945.245	16.5239	9.72982	-52.6443	0.590348	0.225258	-0.36509	-1.13196	NP_063937	P49840
GSK3b	Pan-specific	Glycogen synthase-serine kinase 3 beta	0, 0	474.951	6.47212	9.03136	0, 0	1034.89	52.5186	9.86054	117.894	-0.0827395	0.267739	0.350478	1.08665	NP_063937	P49840
GSK3b	Pan-specific	Glycogen synthase-serine kinase 3 beta	0, 0	742.745	136.989	9.67645	0, 0	648.298	32.4654	9.18579	-12.7159	0.126887	0.0484555	-0.0784314	-0.243175	NP_063937	P49840
Haspin	Pan-specific	Haploid germ cell-specific nuclear protein-serine kinase	0, 0	1109.29	3.83652	10.2551	0, 0	1815.06	187.162	10.6711	63.6231	0.31494	0.531151	0.21621	0.670356	NP_114171	Q8TF76
hHR23B	Pan-specific	UV excison repair protein RAD23 homolog B	0, 0	491.857	98.6859	9.08182	0, 0	338.734	15.3453	8.24929	-31.1316	-0.0663422	-0.255894	-0.189552	-0.587701	NP_002865	P54727
Hip	Pan-specific	Hsp70/Hsc70 interacting protein (ST13)	2, 2	5.73753	9.49367	2.66015	2, 2	9.08376	71.9397	3.02857	58.3218	-2.15312	-1.95255	0.200571	0.621867	NP_003923	P50502
Histone H1	phospho CDK1 sites	Histone H1 phosphorylated	0, 0	2254.84	65.317	11.2785	0, 0	1590.83	3.8153	10.4808	-29.4483	0.647499	0.469327	-0.178172	-0.55242	NP_005316	Q02539
Histone H2A.X	S140	Histone H2A variant X	0, 0	6651.33	74.4084	12.8392	0, 0	7151.13	91.2411	12.6492	7.51415	1.15464	1.17402	0.0193853	0.0601039	NP_002096	P16104
Histone H2B	S15	Histone H2B	2, 2	3.2332	71.9626	1.83269	2, 2	2.77856	3.77358	1.31962	-14.0616	-2.42201	-2.50793	-0.0859199	-0.266393	NP_778225	P33778
Histone H3	S29	Histone H3.3	0, 0	7259.81	3.06328	12.9654	0, 0	9656.97	118.575	13.0826	33.0197	1.19567	1.31487	0.119196	0.369564	NP_003521	P84243
Histone H3	T4	Histone H3.3	0, 0	1208.27	4.48475	10.3785	0, 0	1200.7	25.1231	10.0749	-0.627275	0.355011	0.337413	-0.0175983	-0.0545633	NP_003521	P84243
Histone H3	T4	Histone H3.3	0, 0	5836.95	34.7145	12.6507	0, 0	4842.46	3.94972	12.0868	-17.0378	1.0934	0.99124	-0.102164	-0.316757	NP_003521	P84243
Histone H3	S11	Histone H3.3	0, 0	1458.89	33.7672	10.6504	0, 0	1096.57	10.1858	9.94406	-24.8355	0.443377	0.294882	-0.148495	-0.460406	NP_003521	P84243
Histone H3	T12	Histone H3.3	0, 0	2862.37	60.5473	11.6227	0, 0	1284.41	1.39289	10.1722	-55.1277	0.759345	0.369014	-0.390331	-1.21022	NP_003521	P84243
HO1	Pan-specific	Heme oxygenase 1	0, 0	6259.47	77.4799	12.7515	0, 0	1732.12	79.5363	10.6036	-72.3281	1.12617	0.509221	-0.616947	-1.91283	NP_002124	P09601
HO2	Pan-specific	Heme oxygenase 2	0, 0	7677.76	39.2852	13.0462	0, 0	7631.5	4.49509	12.743	-0.602517	1.22192	1.2045	-0.0174123	-0.0539865	NP_002125	P30519
Hpk1	Pan-specific	Hematopoetic progenitor protein-serine kinase 1	0, 0	4138.76	21.8961	12.1547	0, 0	2668.3	43.2985	11.227	-35.5291	0.93222	0.711811	-0.220409	-0.683373	NP_009112	Q92918
Hsc70	Pan-specific	Heat shock 70 kDa protein 8	0, 0	931.67	4.93788	10.0034	0, 0	655.765	6.63241	9.20231	-29.614	0.233133	0.0538251	-0.179308	-0.555942	NP_006588	P11142
Hsc70	Pan-specific	Heat shock 70 kDa protein 8	3, 0	16873.4	8.8993	14.1822	3, 0	8685.82	5.68232	12.9297	-48.5236	1.59107	1.26518	-0.32589	-1.01042	NP_006588	P11142
Hsc70	Pan-specific	Heat shock 70 kDa protein 8	3, 3	18365.8	85.2137	14.3045	3, 3	4894.32	16.2332	12.1022	-73.3509	1.6308	0.996235	-0.634566	-1.96746	NP_006588	P11142
HSF4	Pan-specific	Heat shock transcription factor 4	0, 0	2455.55	128.164	11.4016	0, 0	1198.16	27.6735	10.0719	-51.206	0.687475	0.336422	-0.351053	-1.08843	NP_001529	Q9ULV5
Hsp105	Pan-specific	Heat shock 105 kDa protein	0, 0	834	7.84192	9.84363	0, 0	946.508	7.95766	9.73175	13.4901	0.181214	0.225883	0.0446693	0.138496	NP_006635	Q92598
Hsp27	Pan-specific	Heat shock 27 kDa protein beta 1 (HspB1)	0, 0	8288.34	5.14236	13.1566	0, 0	13885.4	4.98365	13.6066	67.5288	1.25779	1.48514	0.227346	0.704882	NP_001531	P04792
Hsp27	S15	Heat shock 27 kDa protein beta 1 (HspB1)	0, 0	1514.03	5.65682	10.7039	0, 0	2234.85	9.10198	10.9712	47.6095	0.460767	0.628699	0.167932	0.520671	NP_001531	P04792
Hsp27	S82	Heat shock 27 kDa protein beta 1 (HspB1)	0, 0	1602.17	29.9985	10.7855	0, 0	2017.17	58.5672	10.8234	25.9024	0.487296	0.580652	0.0933569	0.289452	NP_001531	P04792
Hsp27	S82	Heat shock 27 kDa protein beta 1 (HspB1)	0, 0	986.06	19.8627	10.0853	0, 0	1003.91	3.28912	9.8167	1.81071	0.259733	0.253491	-0.00624199	-0.0193532	NP_038588	P14602
Hsp27	S78	Heat shock 27 kDa protein beta 1 (HspB1)	0, 0	6345.42	62.2504	12.7712	0, 0	6171.93	28.2895	12.4368	-2.7341	1.13256	1.10498	-0.0275834	-0.0855218	NP_001531	P04792
Hsp27	S15	Heat shock 27 kDa protein beta 1 (HspB1)	0, 0	438.371	27.8428	8.91573	0, 0	385.946	8.45238	8.43754	-11.9591	-0.120313	-0.194716	-0.0744032	-0.230686	NP_001531	P04792
Hsp27	S82	Heat shock 27 kDa protein beta 1 (HspB1)	0, 0	1448.77	2.09503	10.6403	0, 0	1024.09	29.1465	9.84541	-29.3127	0.44011	0.262822	-0.177288	-0.54968	NP_001531	P04792
Hsp27	Pan-specific	Heat shock 27 kDa protein beta 1 (HspB1)	0, 0	8067.36	45.1782	13.1176	0, 0	2844.39	2.7934	11.3192	-64.742	1.24512	0.741775	-0.503347	-1.56062	NP_001531	P04792
Hsp40	Pan-specific	DnaJ homolog, subfamily B member 1	0, 0	125.768	11.144	7.11435	0, 0	226.695	22.7921	7.66989	80.2487	-0.70569	-0.444189	0.261501	0.810778	NP_006136	P25685
Hsp40	Pan-specific	DnaJ homolog, subfamily B member 1	0, 0	3345.98	19.6671	11.8479	0, 0	3567.28	6.60149	11.6459	6.61408	0.832532	0.84795	0.015418	0.0478033	NP_006136	P25685
Hsp40	Pan-specific	DnaJ homolog, subfamily B member 1	0, 0	7139.45	2.73901	12.9413	0, 0	3697.59	0.194718	11.6977	-48.209	1.18784	0.864771	-0.323065	-1.00166	NP_006136	P25685
Hsp47	Pan-specific	Heat shock 47 kDa protein (collagen-binding protein 1, colligin 1)	0, 0	4397.19	40.5661	12.2421	0, 0	6761.1	80.7278	12.5683	53.7598	0.960615	1.14773	0.187111	0.580136	NP_001226	P29043
Hsp60	Pan-specific	Heat shock 60 kDa protein 1 (chaperonin, CPN60)	0, 0	4384.49	19.625	12.2379	0, 0	12186.3	110.136	13.4183	177.942	0.95926	1.42394	0.464682	1.44074	NP_002147	P10809
Hsp60	Pan-specific	Heat shock 60 kDa protein 1 (chaperonin, CPN60)	0, 0	1789.01	15.3824	10.9447	0, 0	3226.86	56.9346	11.5012	80.3708	0.539008	0.800925	0.261918	0.812071	NP_002147	P10809
Hsp60	Pan-specific	Heat shock 60 kDa protein 1 (chaperonin, CPN60)	2, 2	4.6129	57.8859	2.3454	2, 2	6.4911	84.8993	2.54374	40.7164	-2.2554	-2.11011	0.145293	0.450478	NP_002147	P10809
Hsp70	Pan-specific	Heat shock 70 kDa protein 1	0, 0	7684.03	4.2726	13.0474	0, 0	10319.1	7.83636	13.1783	34.2933	1.2223	1.34596	0.123666	0.383423	NP_005336	P08107
Hsp70	Pan-specific	Heat shock 70 kDa protein 1	0, 0	3733.69	42.2122	12.0061	0, 0	4652	16.9358	12.0289	24.5955	0.883931	0.972427	0.0884962	0.274381	NP_005336	P08107
Hsp70	Pan-specific	Heat shock 70 kDa protein 1	0, 0	2952.8	6.88214	11.6676	0, 0	3598.54	2.00507	11.6585	21.8687	0.773927	0.85204	0.0781125	0.242186	NP_005336	P08107
Hsp90a	Pan-specific	Heat shock 90 kDa protein alpha	0, 0	4362.01	0.268046	12.2305	0, 0	7679.55	168.462	12.7521	76.0553	0.95685	1.20745	0.250597	0.776971	NP_005339	P07900
Hsp90a	Pan-specific	Heat shock 90 kDa protein alpha	0, 3	1131.19	16.4632	10.2833	0, 3	1949.07	16.2192	10.7738	72.3027	0.324104	0.564549	0.240445	0.745495	NP_005339	P07900
Hsp90a	Pan-specific	Heat shock 90 kDa protein alpha	0, 0	4802.76	3.71845	12.3694	0, 0	7353.19	36.2749	12.6894	53.1035	1.00198	1.18709	0.185109	0.573927	NP_005339	P07900
Hsp90a	Pan-specific	Heat shock 90 kDa protein alpha	0, 0	3377.2	12.4214	11.8613	0, 0	4717.45	0.938948	12.0491	39.6851	0.836886	0.978977	0.142091	0.44055	NP_005339	P07900
Hsp90a	Pan-specific	Heat shock 90 kDa protein alpha	0, 0	7879.74	55.1852	13.0837	0, 0	6709.48	3.0693	12.5573	-14.8516	1.23409	1.14413	-0.0899574	-0.278911	NP_005339	P07900
Hsp90a/b	Pan-specific	Heat shock 90 kDa protein alpha/beta	3, 0	2928.15	437.506	11.6555	3, 0	9276.62	446.979	13.0247	216.809	0.769997	1.29603	0.526033	1.63096	NP_005339	P07900
Hsp90a/b	Pan-specific	Heat shock 90 kDa protein alpha/beta	2, 2	1.63203	12.5296	0.846393	2, 2	3.25613	63.5135	1.54844	99.5136	-2.74252	-2.43357	0.308948	0.957887	NP_005339	P07900
Hsp90a/b	Pan-specific	Heat shock 90 kDa protein alpha/beta	0, 3	2857.72	7.84697	11.6204	0, 3	5412.76	48.3231	12.2474	89.408	0.758584	1.04344	0.284857	0.883193	NP_005339	P07900
Hsp90a/b	Pan-specific	Heat shock 90 kDa protein alpha/beta	0, 0	864.509	1.89853	9.89546	0, 0	1456.02	15.5716	10.3531	68.422	0.198058	0.427812	0.229754	0.712349	NP_005339	P07900
Hsp90a/b	Pan-specific	Heat shock 90 kDa protein alpha/beta	3, 3	4081.82	487.399	12.1347	3, 3	6720.28	4.89344	12.5596	64.6394	0.925724	1.14489	0.219162	0.679509	NP_005339	P07900
Hsp90a/b	Pan-specific	Heat shock 90 kDa protein alpha/beta	0, 0	7793.53	6.46388	13.0678	0, 0	12063.4	37.9921	13.4036	54.7871	1.22893	1.41919	0.190255	0.589882	NP_005339	P07900
Hsp90a/b	Pan-specific	Heat shock 90 kDa protein alpha/beta	0, 0	638.665	10.9685	9.45864	0, 0	956.674	0.860619	9.74716	49.7927	0.0561085	0.230892	0.174784	0.541914	NP_005339	P07900
Hsp90a/b	Pan-specific	Heat shock 90 kDa protein alpha/beta	0, 0	3521.11	8.46795	11.9215	0, 0	4487.56	5.25462	11.977	27.4475	0.856449	0.955554	0.0991053	0.307274	NP_005339	P07900
Hsp90a/b	Pan-specific	Heat shock 90 kDa protein alpha/beta	0, 0	3977.31	27.0904	12.0973	0, 0	4146.7	24.6469	11.863	4.25897	0.913565	0.918517	0.00495139	0.0153517	NP_005339	P07900
Hsp90a/b	Pan-specific	Heat shock 90 kDa protein alpha/beta	0, 0	265.079	73.5726	8.19	0, 0	165.579	22.3352	7.21666	-37.5359	-0.356146	-0.591483	-0.235337	-0.729659	NP_005339	P07900
Hsp90a/b	Pan-specific	Heat shock 90 kDa protein alpha/beta	2, 1	660.773	41903.5	9.50773	2, 1	3.51996	56.5986	1.66084	-99.4673	0.0720623	-2.39704	-2.4691	-7.65541	NP_005339	P07900
Hsp90b	Pan-specific	Heat shock 90 kDa protein beta	0, 0	2748.24	3.69213	11.564	0, 0	7493.89	161.512	12.7168	172.68	0.740269	1.19597	0.455704	1.4129	NP_031381	P08238
Hsp90b	Pan-specific	Heat shock 90 kDa protein beta	0, 0	5365.07	6.61239	12.5291	0, 0	11184	56.8696	13.2944	108.459	1.05388	1.3837	0.329815	1.02259	NP_031381	P08238
HspBP1	Pan-specific	Hsp70 binding protein 1	3, 3	671.888	80.3845	9.5318	3, 3	261.432	20.9428	7.87557	-61.09	0.0798832	-0.377346	-0.45723	-1.41763	NP_036399	O95351
Huntingtin	S421	Huntington's disease protein	2, 2	4.11457	21.816	2.18047	2, 2	4.82241	15.1088	2.11503	17.2031	-2.309	-2.24943	0.0595642	0.184678	NP_002102	P42858
I1PP2A	Pan-specific	Acidic leucine-rich nuclear phosphoprotein 32 family member A	2, 3	10.8633	3200	3.58111	2, 3	0.95847	86.5613	-0.215915	-91.177	-1.85385	-3.00696	-1.15311	-3.5752	NP_006296	P39687
I2PP2A	Pan-specific	Protein SET	0, 3	9723.46	173.437	13.387	0, 3	8008.88	25.8036	12.8127	-17.6335	1.33266	1.22713	-0.105523	-0.327173	NP_003002	Q01105
ICK	Pan-specific	Intestinal cell protein-serine kinase (MAK-related kinase (MRK)	0, 0	207.27	10.3465	7.83509	0, 0	595.552	21.5932	9.06336	187.331	-0.471478	0.00866775	0.480145	1.48868	NP_057597	Q9UPZ9
IGF1R	Pan-specific	Insulin-like growth factor receptor protein-tyrosine kinase	0, 3	769.112	113.497	9.72677	0, 3	488.308	29.5843	8.77693	-36.5102	0.143241	-0.0844197	-0.227661	-0.705859	NP_000866	P08069
IGF1Rb/IRb	Y1161/Y1185	Insulin-like growth factor 1 /Insulin receptorreceptor beta	0, 0	537.102	7.09711	9.20878	0, 0	254.695	20.8905	7.83791	-52.5798	-0.0250865	-0.389587	-0.364501	-1.13013		P08069
IkBa	Pan-specific	Inhibitor of NF-kappa-B alpha (MAD3)	0, 2	9.11687	48.7805	3.32826	0, 2	10.2994	26.2535	3.20977	12.9706	-1.93601	-1.89366	0.042349	0.131302	NP_065390	P25963
IkBa	Pan-specific	Inhibitor of NF-kappa-B alpha (MAD3)	0, 0	1391.37	13.8227	10.582	0, 0	1556.03	4.43091	10.4489	11.8339	0.42116	0.458956	0.037796	0.117186	NP_065390	P25963
IkBa	Pan-specific	Inhibitor of NF-kappa-B alpha (MAD3)	0, 0	9721.68	31.1389	13.3867	0, 0	4056.35	13.5298	11.8312	-58.2752	1.33257	0.908187	-0.424384	-1.31579	NP_065390	P25963
IkBb	Pan-specific	Inhibitor of NF-kappa-B beta (thyroid receptor interacting protein 9)	0, 0	3612.02	133.434	11.9583	0, 0	1527.63	13.7817	10.4224	-57.707	0.868399	0.450321	-0.418078	-1.29624	NP_002494	Q15653
IKKa	Pan-specific	Inhibitor of NF-kappa-B protein-serine kinase alpha (CHUK)	0, 0	909.507	49.3741	9.96866	0, 0	1432.03	2.28241	10.3291	57.4518	0.221846	0.420023	0.198177	0.614445	NP_001269	O15111
IKKa	Pan-specific	Inhibitor of NF-kappa-B protein-serine kinase alpha (CHUK)	0, 0	2203.69	34.8185	11.2454	0, 0	3297.32	254.383	11.5324	49.6275	0.636741	0.811054	0.174313	0.540453	NP_065390	P25963
IKKa	Pan-specific	Inhibitor of NF-kappa-B protein-serine kinase alpha (CHUK)	0, 0	2754.01	14.8176	11.567	0, 0	2594.54	7.23203	11.1865	-5.79055	0.741253	0.698669	-0.0425842	-0.132032	NP_001269	O15111
IKKa	Pan-specific	Inhibitor of NF-kappa-B protein-serine kinase alpha (CHUK)	3, 0	1992.34	257.997	11.1	3, 0	1247	171.722	10.1295	-37.4105	0.589474	0.355153	-0.234321	-0.72651	NP_001269	O15111
IKKa	Pan-specific	Inhibitor of NF-kappa-B protein-serine kinase alpha (CHUK)	0, 0	2754.96	18.2903	11.5675	0, 0	1634.45	22.4213	10.5199	-40.6726	0.741414	0.482009	-0.259405	-0.804281	NP_001269	O15111
IKKa	Pan-specific	Inhibitor of NF-kappa-B protein-serine kinase alpha (CHUK)	0, 0	1074.8	6.31254	10.2096	0, 0	579.05	10.8274	9.02282	-46.1251	0.300134	-0.00450712	-0.304641	-0.944534	NP_001269	O15111
IKKa + IKKb	S180 + S181	Inhibitor of NF-kappa-B protein-serine kinase alpha (CHUK) + Inhibitor of NF-kappa-B protein-serine kinase beta	0, 0	488.034	20.3475	9.07056	0, 0	117.541	33.439	6.7223	-75.9154	-0.0700006	-0.752141	-0.682141	-2.11497	NP_001269	O15111
IKKb	Pan-specific	Inhibitor of NF-kappa-B protein-serine kinase beta	0, 3	78.2985	2.94796	6.43064	0, 3	149.885	16.221	7.073	91.4281	-0.927867	-0.638171	0.289696	0.898198	NP_001547	O14920
IKKb	Pan-specific	Inhibitor of NF-kappa-B protein-serine kinase beta	0, 0	442.166	39.7258	8.92817	0, 0	718.036	5.69934	9.33319	62.3907	-0.116273	0.0963579	0.212631	0.659259	NP_001547	O14920
IKKb	Pan-specific	Inhibitor of NF-kappa-B protein-serine kinase beta	0, 0	367.346	1.96856	8.66072	0, 0	196.047	1.90101	7.46033	-46.6316	-0.203182	-0.512292	-0.30911	-0.958391	NP_002494	Q15653
IKKb	Pan-specific	Inhibitor of NF-kappa-B protein-serine kinase beta	0, 0	904.284	56.6106	9.96036	0, 0	167.568	38.3499	7.23388	-81.4696	0.219146	-0.585887	-0.805033	-2.49599	NP_001547	O14920
IKKg (NEMO)	Pan-specific	I-kappa-B kinase gamma/NF-kappa-B essential modulator	3, 3	2157.97	59.4785	11.2152	3, 3	339.729	0.526316	8.25352	-84.257	0.626914	-0.254518	-0.881432	-2.73287	NP_003630	Q9Y6K9
ILK1	Pan-specific	Integrin-linked protein-serine kinase 1	0, 0	68.4292	10.1818	6.23626	0, 0	155.46	7.42507	7.12568	127.184	-0.991031	-0.621049	0.369982	1.14712	NP_034692	Q13418
ILK1	Pan-specific	Integrin-linked protein-serine kinase 1	0, 0	1772.78	43.8281	10.9315	0, 0	1097.44	3.37587	9.94521	-38.095	0.534735	0.295254	-0.239482	-0.742509	NP_034692	Q13418
Integrin a4	S1027	Integrin alpha 4 (VLA4)	0, 3	21474.4	118.908	14.5301	0, 3	20245.7	33.9628	14.1506	-5.72154	1.70411	1.66195	-0.042164	-0.130729	NP_000876	P13612
Integrin b1	S785	Integrin beta 1 (fibronectin receptor beta subunit, CD29 antigen)	0, 0	3188.35	25.6448	11.7783	0, 0	1587.99	26.491	10.4783	-50.1941	0.809909	0.468489	-0.341421	-1.05857	NP_002202	P05556
IR	Pan-specific	Insulin receptor beta chain	0, 0	2299.3	50.3596	11.3067	0, 0	1120.27	10.099	9.97492	-51.2775	0.656653	0.304909	-0.351744	-1.09058	NP_000199	P06213
IR (INSR)	Y999	Insulin receptor	0, 0	1048.78	26.4899	10.1742	0, 0	1448.77	39.5013	10.3459	38.138	0.288644	0.42547	0.136825	0.424225	NP_000199	P06213
IR (INSR)	Y999	Insulin receptor	0, 0	1143.69	9.61076	10.2992	0, 0	1205.45	34.8456	10.0806	5.39963	0.329258	0.339264	0.0100064	0.0310248	NP_000199	P06213
IR/IGF1R (INSR)	Y1189/Y1190	Insulin receptor / Insulin-like growth factor 1 receptor	0, 0	1156.33	95.725	10.3151	0, 0	869.363	8.80286	9.60909	-24.8172	0.334411	0.186022	-0.148389	-0.460079	NP_000866	P06213
IRAK1	Pan-specific	Interleukin 1 receptor-associated kinase 1 (Pelle-like protein kinase)	0, 0	1529.67	13.6587	10.7187	0, 0	1354.57	37.7155	10.2489	-11.4469	0.465585	0.393949	-0.0716367	-0.222108	NP_001560	P51617
IRAK1	Pan-specific	Interleukin 1 receptor-associated kinase 1 (Pelle-like protein kinase)	2, 2	3.72245	276.307	2.03598	2, 2	3.1615	48.2517	1.50589	-15.0693	-2.35595	-2.4474	-0.0914443	-0.283522	NP_001560	P51617
IRAK2	Pan-specific	Interleukin 1 receptor-associated kinase 2	0, 0	1250.84	106.733	10.4284	0, 0	1606.07	21.6147	10.4946	28.4	0.371241	0.473798	0.102557	0.317978	NP_001561	O43187
IRAK2	Pan-specific	Interleukin 1 receptor-associated kinase 2	0, 0	928.364	55.5095	9.99827	0, 0	913.781	26.2447	9.68098	-1.57089	0.231467	0.209385	-0.0220816	-0.0684635	NP_001561	O43187
IRAK3	Pan-specific	Interleukin 1 receptor-associated kinase 3	0, 0	635.286	19.3631	9.45099	0, 0	1432.65	27.0777	10.3297	125.512	0.053622	0.420224	0.366602	1.13664	NP_009130	Q9Y616
IRAK4	Pan-specific	Interleukin 1 receptor-associated kinase 4	0, 0	299.629	58.7987	8.36675	0, 0	328.18	2.83886	8.20362	9.52883	-0.298709	-0.270735	0.0279737	0.0867321	NP_057207	Q9NWZ3
IRAK4	Pan-specific	Interleukin 1 receptor-associated kinase 4	2, 2	4.58975	84.7128	2.33814	2, 2	4.18732	91.2505	1.91131	-8.76796	-2.25776	-2.31564	-0.0578806	-0.179458	NP_057207	Q9NWZ3
IRS1	S312	Insulin receptor substrate 1	0, 0	101.494	7.58377	6.80497	0, 0	340.912	33.0946	8.25853	235.894	-0.806224	-0.25289	0.553335	1.71561	NP_005535	P35568
IRS1	S639	Insulin receptor substrate 1	0, 0	234.319	12.4033	8.01205	0, 0	747.61	22.2775	9.39142	219.056	-0.413972	0.115282	0.529254	1.64094	NP_005535	P35568
IRS1	Y612	Insulin receptor substrate 1	0, 0	794.798	10.9226	9.77417	0, 0	1089	18.4933	9.93406	37.0154	0.158643	0.291632	0.132989	0.412331	NP_005535	P35568
IRS1	Y1179	Insulin receptor substrate 1	0, 0	3802.01	7.94573	12.0323	0, 0	2121.39	4.16754	10.8961	-44.2034	0.892432	0.604271	-0.288161	-0.893439	NP_005535	P35568
JAK1	Y1034	Janus protein-tyrosine kinase 1	0, 0	887.72	13.5318	9.93368	0, 0	3389.37	26.9509	11.5721	281.807	0.210479	0.823964	0.613485	1.9021	NP_002218	P23458
JAK1	Pan-specific	Janus protein-tyrosine kinase 1	0, 0	1220.65	6.65156	10.3932	0, 0	2324.23	12.4993	11.0278	90.4085	0.35979	0.647085	0.287295	0.890753	NP_002218	P23458
JAK1	Pan-specific	Janus protein-tyrosine kinase 1	0, 0	13075	44.1284	13.8142	0, 0	5450.95	0.707407	12.2576	-58.31	1.4715	1.04674	-0.424764	-1.31697	NP_002218	P23458
JAK2	Pan-specific	Janus protein-tyrosine kinase 2	0, 0	1085.11	29.3217	10.2233	0, 0	3468.51	52.0066	11.6054	219.647	0.304606	0.834784	0.530178	1.64381	NP_004963	O60674
JAK2	Y1007+Y1008	Janus protein-tyrosine kinase 2	0, 0	8121.16	39.4695	13.1272	0, 0	7108.76	19.6135	12.6407	-12.4662	1.24824	1.17124	-0.0770022	-0.238744	NP_004963	O60674
JAK3	Pan-specific	Janus protein-tyrosine kinase 3	2, 2	2.75848	81.1033	1.6036	2, 2	3.46875	53.7089	1.6397	25.7486	-2.49646	-2.40391	0.0925454	0.286935	NP_000206	P52333
JIK (TAO3)	Pan-specific	STE20-like protein-serine kinase	0, 0	557.292	20.6999	9.26201	0, 0	1080.11	79.6264	9.92224	93.8141	-0.00778672	0.287791	0.295577	0.916432	NP_057365	Q9UHG7
JNK1	Pan-specific	Jun N-terminus protein-serine kinase (stress-activated protein kinase (SAPK)) 1	0, 0	404.865	28.3509	8.80102	0, 0	458.282	35.0094	8.68537	13.1939	-0.15759	-0.114173	0.0434172	0.134614	NP_620637.1	P45983
JNK1/2/3	T183 + Y185	Jun N-terminus protein-serine kinase (stress-activated protein kinase (SAPK)) 1/2/3	0, 0	798.197	26.9179	9.78032	0, 0	2258.52	14.9828	10.9864	182.952	0.160643	0.633638	0.472995	1.46651	NP_002741	P45983
JNK1/2/3	Pan-specific	Jun N-terminus protein-serine kinases (stress-activated protein kinase (SAPK)) 1/2/3	0, 0	87.5261	8.19821	6.59137	0, 0	237.931	83.4494	7.73968	171.84	-0.875637	-0.421509	0.454128	1.40802	NP_002741	P45983
JNK1/2/3	T183 + Y185	Jun N-terminus protein-serine kinase (stress-activated protein kinase (SAPK)) 1/2/3	0, 0	640.995	14.9171	9.46389	0, 0	1698.14	24.8256	10.575	164.922	0.0578158	0.499932	0.442116	1.37077	NP_002741	P45983
JNK1/2/3	T183 + Y185	Jun N-terminus protein-serine kinase (stress-activated protein kinase (SAPK)) 1/2/3	0, 0	1559.04	17.6124	10.7462	0, 0	3847.78	0.416895	11.7551	146.805	0.4745	0.883438	0.408938	1.2679	NP_002741	P45983
JNK1/2/3	Pan-specific	Jun N-terminus protein-serine kinases (stress-activated protein kinase (SAPK)) 1/2/3	0, 0	3485.65	22.209	11.9069	0, 0	4449.02	15.0538	11.9646	27.6383	0.851704	0.95151	0.0998064	0.309448	NP_002741	P45983
JNK1/2/3	Pan-specific	Jun N-terminus protein-serine kinases (stress-activated protein kinase (SAPK)) 1/2/3	0, 0	311.2	51.5715	8.42142	0, 0	100.958	6.47133	6.5029	-67.5584	-0.280944	-0.823445	-0.542501	-1.68202	NP_620637.1	P45983
JNK2	Pan-specific	Jun N-terminus protein-serine kinases (stress-activated protein kinase (SAPK)) 2	0, 3	722.225	9.768	9.63603	0, 3	1202.31	43.4041	10.0769	66.4729	0.113753	0.338043	0.22429	0.695407	NP_002744	P45984
JNK2/3	Pan-specific	Jun N-terminus protein-serine kinase (stress-activated protein kinase (SAPKa/b)) 2/3	0, 0	655.322	20.5355	9.49578	0, 0	824.178	12.4854	9.53209	25.7668	0.0681791	0.160997	0.0928182	0.287781	NP_002743.3	P45984
JNK3	Pan-specific	Jun N-terminus protein-serine kinase (stress-activated protein kinase (SAPKb)) 3	0, 0	1092.24	54.5834	10.2328	0, 0	870.198	2.61097	9.61048	-20.3292	0.307679	0.186472	-0.121207	-0.375799	NP_002744.1	P53779
Jun	S73	Jun proto-oncogene-encoded AP1 transcription factor	0, 0	2222.54	27.7461	11.2577	0, 0	4025.84	6.50572	11.8204	81.1372	0.640734	0.904648	0.263914	0.81826	NP_002219	P05412
Jun	S73	Jun proto-oncogene-encoded AP1 transcription factor	0, 0	5118.64	5.28187	12.4613	0, 0	7019.35	6.0421	12.6224	37.133	1.03184	1.1653	0.133461	0.413794	NP_002219	P05412
Jun	S73	Jun proto-oncogene-encoded AP1 transcription factor	0, 0	1187.35	117.877	10.3533	0, 0	922.54	30.0605	9.69475	-22.3025	0.346821	0.213858	-0.132962	-0.412247	NP_002219	P05412
Jun	Pan-specific	Jun proto-oncogene-encoded AP1 transcription factor	0, 0	936.573	3.67228	10.011	0, 0	594.696	4.72397	9.06129	-36.503	0.235594	0.00799333	-0.2276	-0.705671	NP_002219	P05412
Jun	S63	Jun proto-oncogene-encoded AP1 transcription factor	0, 0	1292.58	69.7966	10.4758	0, 0	357.233	2.95671	8.326	-72.3627	0.38663	-0.230963	-0.617594	-1.91484	NP_002219	P05412
KAP	Pan-specific	Cyclin-dependent kinase associated phosphatase (CDK inhibitor 3, CIP2)	2, 2	1.416	450	0.641546	2, 2	1.5429	16.6667	0.470927	8.96198	-2.80908	-2.78374	0.0253405	0.0785677	NP_005183	Q16667
KDEL receptor 1	Pan-specific	ER lumen protein retaining receptor 1	3, 0	4068.25	32.328	12.1299	3, 0	4798.01	6.31335	12.0735	17.938	0.924164	0.986917	0.0627529	0.194564	NP_006792.1	P24390
KHS	Pan-specific	Kinase homologous to SPS1/STE20 (MAP kinase kinase kinase protein-serine kinase 5 (MEKKK5)	0, 0	727.077	9.11602	9.64569	0, 0	723.427	6.44142	9.34398	-0.502013	0.116892	0.099865	-0.0170267	-0.052791	NP_006566	Q9Y4K4
Kit	Y936	Kit/Steel factor receptor-tyrosine kinase	0, 0	748.075	36.9652	9.68676	0, 0	1558.08	11.4503	10.4508	108.279	0.130239	0.459574	0.329335	1.0211	P10721	P10721
Kit	Y703	Kit/Steel factor receptor-tyrosine kinase	2, 2	1.09286	6.51801	0.267835	2, 2	2.05832	30.367	0.886745	88.3418	-2.93052	-2.64861	0.281916	0.874074	P10721	P10721
Kit	Y730	Kit/Steel factor receptor-tyrosine kinase	0, 0	2578.73	14.693	11.4722	0, 0	3352.27	8.12944	11.5562	29.997	0.710423	0.818803	0.10838	0.33603	P10721	P10721
Ksr1	Pan-specific	Protein-serine kinase suppressor of Ras 1	0, 0	33.149	25.6303	5.19061	0, 0	64.2442	3.30797	5.85077	93.8046	-1.33082	-1.03537	0.295449	0.916034	AAC50354.1	Q8IVT5
Ksr1	Pan-specific	Protein-serine kinase suppressor of Ras 1	0, 0	478.884	26.951	9.04325	0, 0	476.815	11.179	8.74257	-0.431952	-0.0788742	-0.0955865	-0.0167123	-0.0518162	AAC50354.1	Q8IVT5
LAR	Pan-specific	LCA antigen-related (LAR) receptor tyrosine phosphatase	0, 0	776.037	33.8225	9.7397	0, 0	1329.04	5.55507	10.2215	71.2603	0.147444	0.385029	0.237586	0.73663	NP_002831	P10586
LATS1	Pan-specific	Large tumor suppressor 1 protein-serine kinase (WARTS)	0, 0	530.383	2.88184	9.19061	0, 0	899.433	8.32779	9.65815	69.5816	-0.030988	0.201965	0.232953	0.722266	NP_004681	O95835
Lck	Y192	Lymphocyte-specific protein-tyrosine kinase	0, 0	1256.62	10.0343	10.4351	0, 0	2163.28	18.9527	10.9243	72.1506	0.373404	0.613438	0.240035	0.744224	NP_005347	P06239
Lck	Pan-specific	Lymphocyte-specific protein-tyrosine kinase	0, 0	1270.33	17.0034	10.4507	0, 0	2026.33	31.1319	10.8299	59.5119	0.378492	0.582777	0.204284	0.633381	NP_005347	P06239
Lck	Y505	Lymphocyte-specific protein-tyrosine kinase	0, 0	585.469	4.85349	9.33317	0, 0	876.43	12.9486	9.62078	49.697	0.0153376	0.189818	0.174481	0.540975	NP_005347	P06239
Lck	S158	Lymphocyte-specific protein-tyrosine kinase	2, 2	5.2619	13.7809	2.53531	2, 2	5.24543	35.014	2.23634	-0.313045	-2.19369	-2.21001	-0.0163216	-0.0506048	NP_005347	P06239
Lck	Pan-specific	Lymphocyte-specific protein-tyrosine kinase	0, 0	1388.7	39.2185	10.5792	0, 0	615.544	43.1912	9.111	-55.6748	0.420258	0.0241483	-0.39611	-1.22813	NP_005347	P06239
LIMK1	Pan-specific	LIM domain kinase 1	0, 0	1196.35	11.1072	10.3641	0, 0	2186.74	5.20577	10.9398	82.7838	0.350363	0.618496	0.268133	0.831342	NP_002305	P53667
LIMK1 + LIMK2	Y507+T508	LIM domain kinase 1 + LIM domain kinase 2	0, 0	2303.89	13.5944	11.3096	0, 0	2568.19	16.6974	11.1718	11.4722	0.657588	0.693884	0.0362958	0.112535	NP_002305	P53667
LOK	Pan-specific	Lymphocyte-oriented protein-serine kinase	0, 0	4351.93	25.799	12.2272	0, 0	5713.44	12.9462	12.3254	31.2852	0.955764	1.06879	0.113023	0.350426	NP_005981	O94804
Lyn	Y508	Yes-related protein-tyrosine kinase	0, 0	46.6963	2.16505	5.68496	0, 0	116.057	71.3561	6.70397	148.536	-1.17018	-0.758098	0.412084	1.27766	NP_002341	P07948
Lyn	Pan-specific	Yes-related protein-tyrosine kinase	0, 0	3409.63	8.79598	11.8751	0, 0	5792.61	32.0765	12.3453	69.8898	0.841366	1.07524	0.233874	0.725122	NP_002341	P07948
MAK	Pan-specific	Male germ cell-associated protein-serine kinase	0, 0	299.354	3.13977	8.36543	0, 0	895.852	11.4191	9.6524	199.262	-0.299139	0.200095	0.499234	1.54787	NP_005897	P20794
MAPKAPK2	T222	Mitogen-activated protein kinase-activated protein kinase 2	0, 0	1821.3	68.4219	10.9705	0, 0	2377.2	77.4593	11.0603	30.5224	0.547393	0.657651	0.110258	0.341853	NP_004750	P49137
MAPKAPK2	Pan-specific	Mitogen-activated protein kinase-activated protein kinase 2	0, 0	1061.9	27.0365	10.1921	0, 0	1154.5	5.81836	10.0183	8.72071	0.294469	0.319018	0.024549	0.0761137	NP_116584	P49137
MAPKAPK2a + MAPKAPK2b	T334	Mitogen-activated protein kinase-activated protein kinase 2 alpha + Mitogen-activated protein kinase-activated protein kinase 2 beta	0, 0	244.136	74.6899	8.07126	0, 0	247.224	46.6564	7.79496	1.26494	-0.394731	-0.403545	-0.00881437	-0.0273288	NP_004750	P49137
MAPKAPK2a + MAPKAPK2b	T334	Mitogen-activated protein kinase-activated protein kinase 2 alpha + Mitogen-activated protein kinase-activated protein kinase 2 beta	0, 0	631.935	0.613483	9.44336	0, 0	599.679	4.68318	9.07333	-5.10435	0.0511424	0.0119057	-0.0392367	-0.121653	NP_004750	P49137
MARCKS	S159+S163	Myristoylated alanine-rich protein kinase C substrate	0, 0	172.049	7.939	7.5664	0, 0	567.827	33.4273	8.99459	230.039	-0.558792	-0.0136829	0.545109	1.6901	NP_002347	P29966
MARK	Pan-specific	MAP/microtubule affinity-regulating protein-serine kinase 1	3, 0	383.332	50.5303	8.72217	3, 0	925.01	8.67625	9.6986	141.308	-0.183213	0.215111	0.398324	1.235	NP_061120	Q9P0L2
Mcl1	Pan-specific	Myeloid cell leukemia differentiation protein 1	0, 0	975.784	6.73365	10.0701	0, 0	2122.65	5.19741	10.8969	117.533	0.254822	0.60455	0.349728	1.08433	NP_068779	Q07820
MEF-2	Pan-specific	Myelin expression factor 2 (MYEF2)	3, 3	313.415	12.0529	8.43165	3, 3	735.677	23.7021	9.36821	134.729	-0.27762	0.107738	0.385357	1.19479	NP_057216.2	Q9P2K5
MEK1 (MAP2K1)	S298	MAPK/ERK protein-serine kinase 1 (MKK1)	2, 2	2.24563	170.359	1.30685	2, 2	14.9136	6.6532	3.74384	564.116	-2.59289	-1.7201	0.872792	2.70608	NP_002746	Q02750
MEK1 (MAP2K1)	Pan-specific	MAPK/ERK protein-serine kinase 1 (MKK1)	0, 0	341.945	10.534	8.55734	0, 0	1331.7	53.7555	10.2243	289.447	-0.236775	0.385964	0.622739	1.93079	NP_002746	Q02750
MEK1 (MAP2K1)	Pan-specific	MAPK/ERK protein-serine kinase 1 (MKK1)	0, 0	556.068	37.0808	9.25884	0, 0	988.352	18.1991	9.79416	77.7393	-0.00881717	0.246166	0.254983	0.790571	NP_002746	Q02750
MEK1 (MAP2K1)	T292	MAPK/ERK protein-serine kinase 1 (MKK1)	0, 0	2224.48	10.9875	11.259	0, 0	3788.81	0.942096	11.7328	70.3232	0.641144	0.876197	0.235052	0.728776	NP_002746	Q02750
MEK1 (MAP2K1)	T386	MAPK/ERK protein-serine kinase 1 (MKK1)	0, 0	122.155	147.744	7.07229	0, 0	202.208	34.6231	7.50498	65.5347	-0.719357	-0.497784	0.221573	0.686985	NP_002746	Q02750
MEK1 (MAP2K1)	T292	MAPK/ERK protein-serine kinase 1 (MKK1)	0, 0	1254.27	12.6261	10.4324	0, 0	1917.55	2.50285	10.7503	52.8825	0.372525	0.556906	0.184381	0.571672	NP_002746	Q02750
MEK1 (MAP2K1)	T386	MAPK/ERK protein-serine kinase 1 (MKK1)	0, 0	3348.67	32.8079	11.8491	0, 0	4388.16	1.02352	11.9447	31.042	0.832909	0.945052	0.112144	0.347699	NP_002746	Q02750
MEK1 (MAP2K1)	Pan-specific	MAPK/ERK protein-serine kinase 1 (MKK1)	0, 0	641.639	55.3808	9.46534	0, 0	785.801	8.88317	9.4633	22.4677	0.0582869	0.138641	0.0803542	0.249137	NP_002746	Q02750
MEK1 (MAP2K1)	Pan-specific	MAPK/ERK protein-serine kinase 1 (MKK1)	0, 0	681.738	81.5178	9.5528	0, 0	788.755	26.8097	9.46871	15.6978	0.0867059	0.140401	0.0536948	0.16648	NP_002746	Q02750
MEK1 (MAP2K1)	T386	MAPK/ERK protein-serine kinase 1 (MKK1)	0, 0	1688.21	52.0339	10.861	0, 0	1810.44	10.9759	10.6674	7.24036	0.511819	0.529957	0.0181385	0.0562382	NP_002746	Q02750
MEK1 (MAP2K1)	Pan-specific	MAPK/ERK protein-serine kinase 1 (MKK1)	0, 0	700.738	69.3474	9.59246	0, 0	618.035	0.232085	9.11682	-11.8023	0.0995935	0.0260421	-0.0735514	-0.228045	NP_002746	Q02750
MEK1 (MAP2K1)	T292	MAPK/ERK protein-serine kinase 1 (MKK1)	0, 0	50.2744	5.26628	5.79148	0, 0	40.7456	207.731	5.19385	-18.9537	-1.13557	-1.24886	-0.113296	-0.351274	NP_002746	Q02750
MEK1/2 (MAP2K1/2)	S218+S222	MAPK/ERK protein-serine kinase 1/2 (MKK1/2)	0, 3	5.18838	95.2479	2.51501	0, 3	83.1465	378.328	6.22286	1502.55	-2.20029	-0.914452	1.28583	3.98671	NP_002746	Q02750
MEK1/2 (MAP2K1/2)	Pan-specific	MAPK/ERK protein-serine kinase 1/2 (MKK1/2)	0, 0	48.9691	30.3971	5.75352	0, 0	303.273	80.5542	8.08975	519.314	-1.1479	-0.307741	0.84016	2.6049	NP_002746	Q02750
MEK2 (MAP2K2)	Pan-specific	MAPK/ERK protein-serine kinase 2 (MKK2)	0, 0	653.112	23.5411	9.49091	0, 0	1138.74	27.6544	9.99851	74.3565	0.0665952	0.312575	0.24598	0.762656	AAH00471.1	P36507
MEK2 (MAP2K2)	Pan-specific	MAPK/ERK protein-serine kinase 2 (MKK2)	0, 0	393.331	25.9752	8.75932	0, 0	598.387	35.3781	9.07021	52.1333	-0.17114	0.0108946	0.182035	0.564396	AAH00471.1	P36507
MEK2 (MAP2K2)	T394	MAPK/ERK protein-serine kinase 2 (MKK2) (mouse)	0, 0	2411.9	9.09557	11.3757	0, 0	2814.47	33.2068	11.3039	16.6909	0.679067	0.736816	0.0577492	0.179051	NP_075627	P36507
MEK2 (MAP2K2)	Pan-specific	MAPK/ERK protein-serine kinase 2 (MKK2)	0, 0	549.545	25.8225	9.24182	0, 0	492.999	4.79566	8.79072	-10.2896	-0.0143497	-0.079937	-0.0655873	-0.203352	AAH00471.1	P36507
MEK2 (MAP2K2)	T394	MAPK/ERK protein-serine kinase 2 (MKK2)	0, 0	1544.26	44.7422	10.7324	0, 0	800.434	27.2838	9.48992	-48.167	0.470035	0.147292	-0.322743	-1.00066	AAH00471.1	P36507
MEK2 (MAP2K2)	T394	MAPK/ERK protein-serine kinase 2 (MKK2) (human)	0, 0	2199.14	45.7344	11.2424	0, 0	1048.37	14.0142	9.87921	-52.3282	0.635773	0.273807	-0.361966	-1.12227	AAH00471.1	P36507
MEK3 (MAP2K3)	Pan-specific	MAPK/ERK protein-serine kinase 3 (MKK3)	0, 0	4587	15.0613	12.3031	0, 0	3647.27	1.88772	11.6779	-20.4868	0.980428	0.858346	-0.122081	-0.378511	NP_659732	P46734
MEK3 (MAP2K3)	Pan-specific	MAPK/ERK protein-serine kinase 3 (MKK3)	0, 0	843.042	51.2534	9.85918	0, 0	480.077	45.8424	8.7524	-43.0542	0.186269	-0.0923902	-0.278659	-0.863979	NP_659732	P46734
MEK3 (MAP2K3)	S218	MAPK/ERK protein-serine kinase 3 (MKK3)	0, 0	391.002	32.5538	8.75075	0, 0	213.491	33.2749	7.58331	-45.399	-0.173925	-0.472327	-0.298403	-0.925192	NP_659732	P46734
MEK3/6 (MAP2K3/6)	S218/S207	MAPK/ERK protein-serine kinase 3/6 (MKK3/6)	0, 0	118.905	49.4231	7.03339	0, 0	260.337	8.00453	7.86951	118.945	-0.731997	-0.379315	0.352682	1.09349	NP_002747	P46734
MEK3/6 (MAP2K3/6)	S218/S207	MAPK/ERK protein-serine kinase 3/6 (MKK3/6)	0, 0	1529.1	18.7118	10.7182	0, 0	1291.51	6.76813	10.1801	-15.5378	0.465412	0.371599	-0.0938127	-0.290865	NP_002747	P46734
MEK3/6 (MAP2K3/6)	S218/S207	MAPK/ERK protein-serine kinase 3/6 (MKK3/6)	0, 3	10079.3	20.3877	13.4388	0, 3	3126.63	20.2653	11.4557	-68.9798	1.34951	0.786132	-0.563376	-1.74674	NP_002747	P46734
MEK3b (MAP2K3)	Pan-specific	MAPK/ERK protein-serine kinase 3 beta isoform (MKK3 beta)	1, 0	2912.14	89.4059	11.6476	1, 0	365.024	1.64376	8.35713	-87.4654	0.767427	-0.220849	-0.988275	-3.06413	NP_659731	P46734
MEK4 (MAP2K4)	Pan-specific	MAPK/ERK protein-serine kinase 4 (MKK4)	0, 0	310.152	56.8688	8.41655	0, 0	809.678	45.2849	9.50648	161.059	-0.282526	0.152675	0.435202	1.34934	NP_003001	P45985
MEK4 (MAP2K4)	Pan-specific	MAPK/ERK protein-serine kinase 4 (MKK4)	2, 2	7.62372	78.9072	3.07022	2, 2	6.27069	48.7785	2.4939	-17.7476	-2.01987	-2.12631	-0.106441	-0.330019	NP_003001	P45985
MEK4 (MAP2K4)	Pan-specific	MAPK/ERK protein-serine kinase 4 (MKK4)	0, 0	1883.88	43.8459	11.0192	0, 0	992.029	18.1396	9.79952	-47.3412	0.563232	0.247907	-0.315325	-0.97766	NP_003001	P45985
MEK4 (MAP2K4)	S257+T261	MAPK/ERK protein-serine kinase 4 (MKK4)	0, 0	975.536	79.6246	10.0698	0, 0	375.742	50.7326	8.39888	-61.4836	0.254703	-0.20728	-0.461983	-1.43237	NP_003001	P45985
MEK5 (MAP2K5)	Pan-specific	MAPK/ERK protein-serine kinase 5 (MKK5)	2, 2	9.90067	4.03105	3.44725	2, 2	7.56535	63.5615	2.76469	-23.5875	-1.89735	-2.03831	-0.140961	-0.437046	NP_660143	Q13163
MEK5 (MAP2K5)	Pan-specific	MAPK/ERK protein-serine kinase 5 (MKK5)	0, 0	640.556	20.806	9.4629	0, 0	440.028	11.8144	8.62673	-31.3053	0.0574944	-0.133231	-0.190725	-0.59134	NP_660143	Q13163
MEK6 (MAP2K6)	Pan-specific	MAPK/ERK protein-serine kinase 6 (MKK6)	0, 0	635.552	176.536	9.45159	0, 0	1618.86	82.6249	10.506	154.717	0.0538182	0.477516	0.423698	1.31367	NP_002749	P52564
MEK6 (MAP2K6)	Pan-specific	MAPK/ERK protein-serine kinase 6 (MKK6)	0, 0	237.808	229.847	8.03338	0, 0	492.65	66.0094	8.7897	107.163	-0.407042	-0.0802685	0.326774	1.01316	NP_002749	P52564
MEK6 (MAP2K6)	S207	MAPK/ERK protein-serine kinase 6 (MKK6)	0, 0	470.497	166.566	9.01776	0, 0	334.769	9.20765	8.2323	-28.8477	-0.0871577	-0.261415	-0.174257	-0.540281	NP_002749	P52564
MEK7 (MAP2K7)	Pan-specific	MAPK/ERK protein-serine kinase 7 (MKK7)	0, 0	2504.01	3.8047	11.4297	0, 0	1600.9	16.9419	10.4899	-36.0668	0.696638	0.472285	-0.224354	-0.695605	NP_005034	O14733
MEKK1 (MAP3K1)	Pan-specific	MAPK/ERK kinase kinase 1	3, 2	4.69595	76.1135	2.37114	3, 2	7.43065	11.4407	2.73877	58.2352	-2.24704	-2.04673	0.200307	0.621049	XP_042066	Q13233
MEKK1 (MAP3K1)	Pan-specific	MAPK/ERK kinase kinase 1	0, 0	728.055	21.7551	9.64763	0, 0	779.506	12.3127	9.4517	7.06695	0.117522	0.13487	0.0173483	0.0537881	XP_042066	Q13233
MEKK1 (MAP3K1)	Pan-specific	MAPK/ERK kinase kinase 1	2, 2	6.62979	30.1197	2.86869	2, 2	6.29184	61.6667	2.49876	-5.09748	-2.08535	-2.12473	-0.0393733	-0.122076	XP_042066	Q13233
MEKK1 (MAP3K1)	Pan-specific	MAPK/ERK kinase kinase 1	0, 0	2727.16	41.9	11.5529	0, 0	1958.38	3.27098	10.7807	-28.1897	0.73666	0.566785	-0.169875	-0.526695	XP_042066	Q13233
MEKK2 (MAP3K2)	Pan-specific	MAPK/ERK kinase kinase 2	0, 0	303.868	16.4968	8.38702	0, 0	228.768	4.60374	7.68302	-24.7145	-0.292123	-0.439922	-0.147799	-0.458249	NP_006600	Q9Y2U5
MEKK2 (MAP3K2)	Pan-specific	MAPK/ERK kinase kinase 2	0, 0	1770.37	41.8801	10.9296	0, 0	1323.51	11.5501	10.2154	-25.2412	0.534097	0.383072	-0.151025	-0.468251	NP_006600	Q9Y2U5
MEKK4 (MAP3K4)	Pan-specific	MAPK/ERK kinase kinase 4	0, 0	1317.87	27.4712	10.5037	0, 0	2008.11	70.1751	10.8169	52.375	0.395717	0.578541	0.182825	0.566844	NP_005913	Q9Y6R4
Met	Y1003	Hepatocyte growth factor (HGF) receptor-tyrosine kinase	0, 0	2065.16	25.2943	11.1518	0, 0	1952.77	5.71809	10.7766	-5.44233	0.606304	0.565439	-0.0408652	-0.126702	NP_000236	P08581
Met	Pan-specific	Hepatocyte growth factor (HGF) receptor-tyrosine kinase	2, 2	7.21253	55.9098	2.99023	2, 2	3.73369	19.9678	1.74588	-48.2333	-2.04586	-2.3694	-0.323544	-1.00314	NP_000236	P08581
Met	Y1230+Y1234+Y1235	Hepatocyte growth factor (HGF) receptor-tyrosine kinase	0, 0	1474.83	8.4706	10.6661	0, 0	714.179	9.54795	9.32542	-51.5754	0.448469	0.0938332	-0.354636	-1.09954	NP_000236.	P08581
MKP1	Pan-specific	MAP kinase phosphatase 1 (CL100, VH1)	2, 2	6.06975	91.9185	2.74136	2, 2	5.71743	39.0977	2.36065	-5.80452	-2.12673	-2.16961	-0.0428828	-0.132957	NP_004408	P28562
MKP2	Pan-specific	MAP kinase phosphatase 2 (VH2)	0, 0	1750.48	15.6065	10.9133	0, 0	1162.59	28.204	10.0284	-33.5847	0.5288	0.32229	-0.206509	-0.640278	NP_001385	Q13115
MLC(MLRC2)	S19	Myosin regulatory light chain 2, smooth muscle isoform	0, 0	4211.21	55.1453	12.1797	0, 0	2727.18	0.125562	11.2585	-35.24	0.940355	0.722046	-0.21831	-0.676866	NP_291024	P19105
MLC(MLRC2)	S19	Myosin regulatory light chain 2, smooth muscle isoform	0, 0	408.496	65.5744	8.8139	0, 0	230.425	40.4219	7.69343	-43.5919	-0.153405	-0.436539	-0.283134	-0.877853	NP_291024	P19105
MLK3	T277+S281	Mixed-lineage protein-serine kinase 3	0, 0	4111.89	33.149	12.1453	0, 0	2927.01	19.874	11.3605	-28.816	0.929166	0.755199	-0.173967	-0.539381	NP_002410	Q16584
MLK3	Pan-specific	Mixed-lineage protein-serine kinase 3	0, 0	608.964	0.876167	9.38994	0, 0	269.404	1.29809	7.9189	-55.7604	0.0337833	-0.363264	-0.397047	-1.23104	NP_002410	Q16584
mMOB1	Pan-specific	Preimplantation protein 3	0, 0	5847.37	45.092	12.6533	0, 0	5187.21	11.2341	12.186	-11.2897	1.09424	1.02349	-0.070755	-0.219375	NP_056202	Q9Y3A3
Mnk1	T250+T255	MAP kinase-interacting protein-serine kinase 1 (calmodulin-activated)	0, 0	628.205	11.1738	9.43481	0, 0	177.269	8.12367	7.31508	-71.7816	0.0483669	-0.559498	-0.607865	-1.88468	NP_003675	Q9BUB5
Mnk2	Pan-specific	MAP kinase-interacting protein-serine kinase 2 (calmodulin-activated)	0, 3	571.956	3.78779	9.29948	0, 3	405.97	25.9052	8.51051	-29.0208	0.00438954	-0.171002	-0.175391	-0.543798	NP_060042	Q9HBH9
MSH2	Pan-specific	DNA mismatch repair protein mutS homolog2, colon cancer, nonpolyposis type 1	3, 0	1745.6	232.328	10.9092	3, 0	399.918	219.943	8.48884	-77.0899	0.527491	-0.178043	-0.705535	-2.1875	NP_000242	P43246
Msk1	S376	Mitogen & stress-activated protein-serine kinase 1	0, 0	247.075	19.9979	8.08853	0, 0	108.546	21.3827	6.60745	-56.0674	-0.389121	-0.789467	-0.400346	-1.24127	NP_004746	O75582
MST1	Pan-specific	Mammalian STE20-like protein-serine kinase 1 (KRS2)	2, 2	9.49447	10.0402	3.38681	2, 2	8.29672	10.6557	2.89782	-12.6152	-1.91699	-1.99504	-0.078054	-0.242005	NP_006273	Q13043
MST1	Pan-specific	Mammalian STE20-like protein-serine kinase 1 (KRS2)	0, 0	1492.16	20.2729	10.6829	0, 0	998.501	12.1766	9.8089	-33.0836	0.453947	0.250956	-0.202991	-0.62937	NP_006273	Q13043
MST1	Pan-specific	Mammalian STE20-like protein-serine kinase 1 (KRS2)	3, 3	581.646	20.8285	9.32372	3, 3	387.692	27.9786	8.44405	-33.3458	0.0122661	-0.192601	-0.204867	-0.635186	NP_006273	Q13043
MST1	Pan-specific	Mammalian STE20-like protein-serine kinase 1 (KRS2)	0, 0	1230.14	35.9657	10.4043	0, 0	381.079	10.9174	8.41922	-69.0215	0.363419	-0.200667	-0.564086	-1.74894	NP_006273	Q13043
MST2	Pan-specific	Mammalian STE20-like protein-serine kinase 2 (KRS1)	0, 0	2534.09	17.8533	11.447	0, 0	1976.16	10.5963	10.7938	-22.0168	0.702235	0.571022	-0.131213	-0.406824	NP_006272	Q13188
MST3	Pan-specific	Mammalian STE20-like protein-serine kinase 3	0, 0	879.016	47.9278	9.91947	0, 0	424.504	15.0206	8.57492	-51.7068	0.205859	-0.15007	-0.35593	-1.10355	NP_003567	Q9Y6E0
mTOR (FRAP)	Pan-specific	Mammalian target of rapamycin (FRAP)	2, 2	0.70437	44.8	-0.365871	2, 2	1.56405	54.1018	0.49057	122.05	-3.13645	-2.77736	0.359093	1.11336	NP_004949	P42345
mTOR (FRAP)	S2448	Mammalian target of rapamycin (FRAP)	0, 0	2584.3	4.2463	11.4753	0, 0	637.211	12.9834	9.16091	-75.3429	0.711434	0.0403683	-0.671065	-2.08063	NP_004949	P42345
MYPT1	T696	Myosin phosphatase target 1	3, 1	1018.82	8737.96	10.1324	3, 1	1033.31	4770.15	9.85833	1.42171	0.275056	0.26702	-0.00803563	-0.0249143	NP_446342	O14974
Nek2	Pan-specific	NIMA (never-in-mitosis)-related protein-serine kinase 2	2, 2	0.284108	15.8824	-1.67577	2, 2	4.31367	274.296	1.9542	1418.32	-3.56211	-2.3017	1.26041	3.90788	NP_002488	P51955
Nek2	Pan-specific	NIMA (never-in-mitosis)-related protein-serine kinase 2	1, 1	904.098	52.1465	9.96006	1, 1	1205.05	23.7683	10.0802	33.2874	0.21905	0.33911	0.12006	0.372245	NP_002488	P51955
Nek2	Pan-specific	NIMA (never-in-mitosis)-related protein-serine kinase 2	0, 0	140.446	49.9322	7.27359	0, 0	168.863	32.6513	7.24499	20.234	-0.653942	-0.582275	0.0716669	0.222202	NP_002488	P51955
Nek2	Pan-specific	NIMA (never-in-mitosis)-related protein-serine kinase 2	0, 0	982.374	15.9851	10.0799	0, 0	665.746	18.9556	9.22411	-32.2309	0.257977	0.0609075	-0.19707	-0.611012	NP_002488	P51955
Nek2	Pan-specific	NIMA (never-in-mitosis)-related protein-serine kinase 2	2, 2	7.91055	225.953	3.1235	2, 2	3.99084	112.827	1.84197	-49.5504	-2.00255	-2.33817	-0.335624	-1.0406	NP_002488	P51955
Nek4	Pan-specific	NIMA (never-in-mitosis)-related protein-serine kinase 4	0, 0	1278.27	13.693	10.4597	0, 0	774.172	7.03337	9.44179	-39.4361	0.381414	0.131651	-0.249763	-0.774386	NP_003148	P51957
Nek7	Pan-specific	NIMA (never-in-mitosis)-related protein-serine kinase 7	0, 0	2326.26	53.7137	11.3235	0, 0	1035.04	37.0235	9.86075	-55.5061	0.662117	0.267807	-0.39431	-1.22255	NP_598001	Q8TDX7
NFkappaB p50	Pan-specific	NF-kappa-B p50 nuclear transcription factor	0, 0	4427.64	25.6136	12.252	0, 0	5992.98	11.3013	12.3943	35.354	0.963851	1.09118	0.127333	0.394795	NP_003989	P19838
NFkappaB p65	Pan-specific	NF-kappa-B p65 nuclear transcription factor	0, 0	5920.93	65.1736	12.6713	0, 0	4561.63	35.345	12.0006	-22.9577	1.1001	0.963229	-0.136873	-0.424372	NP_003989	Q04206
NIK	Pan-specific	NF-kappa beta-inducing kinase	0, 0	1337.51	24.2935	10.5251	0, 0	1254.99	13.2156	10.1387	-6.16969	0.402652	0.35815	-0.0445019	-0.137977	NP_003945.2	Q99558
Nlk	Pan-specific	Serine/threonine protein kinase NLK	0, 0	1748.7	44.0455	10.9118	0, 0	1216.86	15.4571	10.0942	-30.4138	0.528324	0.343682	-0.184642	-0.57248	NP_057315.3	Q9UBE8
NMDAR2B	Y1474	N-methyl-D-aspartate (NMDA) glutamate receptor 2B subunit	0, 0	613.318	4.2803	9.40022	0, 0	374.82	30.9618	8.39533	-38.8866	0.0371235	-0.208432	-0.245555	-0.76134	NP_000825	Q13224
NME7	Pan-specific	Nucleotide diphosphate kinase 7 (nm23-H7)	0, 0	1519.65	5.20629	10.7093	0, 0	1119.06	2.40609	9.97335	-26.3609	0.462506	0.3044	-0.158106	-0.490205	NP_037462	Q9Y5B8
NR1	S896	N-methyl-D-aspartate (NMDA) glutamate receptor 1 subunit zeta	0, 0	2476.8	16.8194	11.414	0, 0	1708.3	1.05889	10.5836	-31.0279	0.691516	0.502731	-0.188785	-0.585326	NP_000823	Q05586
Nrf2	Pan-specific	Nuclear factor erythroid 2-related factor 2	0, 0	6951.09	20.0268	12.9027	0, 0	9211.38	4.46412	13.0145	32.517	1.1753	1.29272	0.117419	0.364056	NP_006155.2	Q16236
NT5E	Pan-specific	Ecto-5'-nucleotidase (CD73 antigen)	0, 0	1769.81	87.4484	10.9291	0, 0	1020.55	26.6295	9.84041	-42.3357	0.533949	0.261196	-0.272753	-0.845666	NP_002517	P21589
p107	Pan-specific	Retinoblastoma (Rb) protein-related p107 (PRB1)	0, 0	4181.76	36.041	12.1696	0, 0	2224.94	4.42029	10.9648	-46.7942	0.937065	0.626615	-0.310449	-0.962543	P28749	P28749
p18 INK4c	Pan-specific	p18 INK4c cyclin-dependent kinase inhibitor	0, 0	3119.97	3.53257	11.747	0, 0	1733.46	7.94952	10.6047	-44.4399	0.799745	0.509585	-0.290161	-0.899638	NP_523240	P42773
p21 CDKI1	Pan-specific	cyclin-dependent kinase inhibitor 1 (MDA6)	0, 0	1747.57	13.8195	10.9109	0, 0	1938.5	49.6199	10.766	10.9253	0.52802	0.562	0.0339798	0.105354	NP_000380	P38936
p27 Kip1	Pan-specific	p27 cyclin-dependent kinase inhibitor 1B	0, 0	1844.85	24.0641	10.989	0, 0	2428.96	9.5953	11.0914	31.662	0.553415	0.66775	0.114334	0.354492	NP_004055	P46527
p27 Kip1	T187	p27 cyclin-dependent kinase inhibitor 1B	0, 0	53.0129	105.62	5.868	0, 0	27.6988	4.28571	4.63703	-47.7509	-1.1107	-1.42982	-0.31912	-0.989427	NP_004055	P46527
p35 + p25	Pan-specific	CDK5 regulatory subunit 1, p35 + CDK5 regulatory subunit p25	0, 2	33.739	79.0984	5.21607	0, 2	2.52586	283.795	1.18206	-92.5135	-1.32255	-2.55264	-1.23008	-3.81386	NP_003876	Q15078
p38a MAPK	T180+Y182	Mitogen-activated protein-serine kinase p38 alpha	0, 0	391.652	305.809	8.75315	0, 0	647.751	56.4555	9.18458	65.3897	-0.173146	0.04806	0.221206	0.685846	NP_001306	Q16539
p38a MAPK	T180+Y182	Mitogen-activated protein-serine kinase p38 alpha	0, 0	289.122	65.9242	8.31526	0, 0	337.288	21.2808	8.24312	16.6594	-0.315443	-0.2579	0.0575432	0.178412	NP_001306	Q16539
p38a MAPK	T180+Y182	Mitogen-activated protein-serine kinase p38 alpha	0, 0	921.134	41.6095	9.98699	0, 0	944.403	24.9107	9.72854	2.52604	0.227801	0.22484	-0.00296187	-0.00918324	NP_001306	Q16539
p38a MAPK	T180+Y182	Mitogen-activated protein-serine kinase p38 alpha	3, 0	415.098	9.19895	8.83703	3, 0	357.197	343.372	8.32585	-13.9489	-0.145888	-0.231011	-0.0851233	-0.263923	NP_001306	Q16539
p38a MAPK	T180+Y182	Mitogen-activated protein-serine kinase p38 alpha	2, 2	11.3698	18.147	3.64685	2, 2	5.79758	75.5556	2.38073	-49.0088	-1.83248	-2.16309	-0.330604	-1.02503	NP_001306	Q16539
p38a MAPK	Pan-specific	Mitogen-activated protein-serine kinase p38 alpha	0, 0	668.058	39.173	9.52355	0, 0	959.049	19.8957	9.75074	43.5578	0.0772029	0.232055	0.154852	0.480117	NP_001306	Q16539
p38a MAPK	Pan-specific	Mitogen-activated protein-serine kinase p38 alpha	0, 0	5072.02	34.0695	12.4481	0, 0	4558.47	2.59346	11.9996	-10.1252	1.02755	0.962904	-0.0646456	-0.200433	NP_001306	Q16539
p38a MAPK	Pan-specific	Mitogen-activated protein-serine kinase p38 alpha	3, 0	36.0754	199.036	5.31267	3, 0	31.4536	10.8135	4.82043	-12.8113	-1.29116	-1.37022	-0.0790574	-0.245116	NP_001306	Q16539
p38a MAPK	Pan-specific	Mitogen-activated protein-serine kinase p38 alpha	0, 0	513.355	70.6712	9.14354	0, 0	433.978	14.4185	8.60676	-15.4625	-0.0462866	-0.139722	-0.0934356	-0.289695	NP_001306	Q16539
p38a MAPK	Pan-specific	Mitogen-activated protein-serine kinase p38 alpha	0, 3	8735.29	77.7171	13.2324	0, 3	6516.75	3.62674	12.5152	-25.3975	1.28241	1.13047	-0.151946	-0.471106	NP_001306	Q16539
p38a MAPK	Pan-specific	Mitogen-activated protein-serine kinase p38 alpha	0, 0	12501.7	4.86894	13.7496	0, 0	6628.85	0.311497	12.5398	-46.9764	1.45048	1.13846	-0.312017	-0.967403	NP_001306	Q16539
p38a MAPK	Pan-specific	Mitogen-activated protein-serine kinase p38 alpha	0, 0	1222.67	46.0833	10.3955	0, 0	602.958	14.0691	9.08119	-50.6853	0.360566	0.0144624	-0.346103	-1.07309	NP_001306	Q16539
p38d MAPK	Pan-specific	Mitogen-activated protein-serine kinase p38 delta (MAPK13)	3, 0	4586.33	59.284	12.3028	3, 0	2667.78	15.906	11.2267	-41.8318	0.980359	0.711721	-0.268638	-0.832907	NP_002745	O15264
p38g MAPK (Erk6)	Pan-specific	Mitogen-activated protein-serine kinase p38 gamma (MAPK12)	1, 1	312.856	354.26	8.42908	1, 1	247.87	18.6314	7.79872	-20.7721	-0.278455	-0.402322	-0.123867	-0.384048	NP_002960	P53778
p38g MAPK (Erk6)	Pan-specific	Mitogen-activated protein-serine kinase p38 gamma (MAPK12)	0, 0	4178.69	68.0384	12.1686	0, 0	1930.81	3.06765	10.7603	-53.7938	0.936721	0.560138	-0.376583	-1.16759	NP_002960	P53778
p53	S392	Tumor suppressor protein p53 (antigenNY-CO-13)	0, 0	931.715	4.71142	10.0035	0, 0	1317.74	10.8334	10.2091	41.4321	0.233156	0.381026	0.14787	0.458469	NP_000537	P04637
p53	Pan-specific	Tumor suppressor protein p53 (antigenNY-CO-13)	0, 0	4779.28	28.6659	12.3623	0, 0	4590.18	21.5005	12.0096	-3.95666	0.99968	0.966155	-0.0335245	-0.103942	NP_000537	P04637
p53	S392	Tumor suppressor protein p53 (antigenNY-CO-13)	0, 0	1192.44	480.18	10.3594	0, 0	754.008	25.2498	9.40372	-36.7675	0.348826	0.119277	-0.229548	-0.711711	NP_000537	P04637
p53	S392	Tumor suppressor protein p53 (antigenNY-CO-13)	2, 0	24.0766	80.9852	4.72928	2, 0	12.9388	13.8153	3.53891	-46.2598	-1.48074	-1.78669	-0.305957	-0.948615	NP_000537	P04637
p73	Pan-specific	Tumor suppressor protein p73	1, 1	40071.1	10.8403	15.43	1, 1	18841.4	5.96414	14.0469	-52.9801	1.99655	1.62824	-0.368314	-1.14195	NP_005418	O15350
PAC1	Pan-specific	Dual specificity MAP kinase protein phosphatase	3, 0	8069.97	65.875	13.1181	3, 0	4535.4	4.3481	11.9923	-43.7991	1.24527	0.960525	-0.284748	-0.882857	NP_004409	Q05923
PACSIN1	Pan-specific	Protein kinase C + casein kinase substrate in neurons protein 1	0, 0	681.925	149.74	9.55319	0, 0	655.083	0.115281	9.20081	-3.9362	0.0868344	0.0533369	-0.0334975	-0.103858	NP_065855	Q9BY11
PAK1	Pan-specific	p21-activated kinase 1 (alpha) (serine/threonine-protein kinase PAK 1)	2, 2	3.29765	6.0692	1.86116	2, 2	3.60567	228.439	1.69555	9.34071	-2.41276	-2.38576	0.0269989	0.0837098	NP_002567	Q13153
PAK1	Pan-specific	p21-activated kinase 1 (alpha) (serine/threonine-protein kinase PAK 1)	0, 0	256.244	94.0278	8.1411	0, 0	172.853	2.24783	7.27868	-32.5435	-0.372039	-0.571326	-0.199288	-0.617888	NP_002567	Q13153
PAK1	Pan-specific	p21-activated kinase 1 (alpha) (serine/threonine-protein kinase PAK 1)	0, 0	2038.37	17.6082	11.1329	0, 0	755.298	24.2366	9.40618	-62.946	0.600183	0.120079	-0.480104	-1.48856	NP_002567	Q13153
PAK1	T212	p21-activated kinase 1 (alpha) (serine/threonine-protein kinase PAK 1)	0, 0	4354.27	59.8978	12.2279	0, 0	1507	3.88137	10.4027	-65.3902	0.956017	0.443947	-0.512069	-1.58766	NP_002567	Q13153
PAK1/2/3	S144/S141/S154	p21-activated kinase 1/2/3 (serine/threonine-protein kinase PAK 1/2/3)	0, 0	581.607	108.856	9.32362	0, 0	574.569	8.59664	9.01162	-1.21014	0.0122346	-0.00814919	-0.0203838	-0.0631996	NP_002567	Q13153
PAK1/2/3	T423/402/436	p21-activated kinase 1/2/3 (serine/threonine-protein kinase PAK 1/2/3)	0, 0	1269.23	44.518	10.4495	0, 0	1195.07	42.4125	10.0682	-5.84326	0.378086	0.335211	-0.0428756	-0.132935	NP_002567	Q13153
PAK2	Pan-specific	p21-activated kinase 2(gamma) (serine/threonine-protein kinase PAK 2)	2, 2	4.7427	153.041	2.38543	2, 2	4.19901	1.47368	1.91533	-11.4636	-2.24239	-2.31433	-0.0719416	-0.223054	NP_002568.2.	Q13177
PAK2	Pan-specific	p21-activated kinase 2 (gamma) (serine/threonine-protein kinase PAK 2)	0, 0	310.849	1.28603	8.41979	0, 0	218.641	2.57124	7.6177	-29.6631	-0.281474	-0.46115	-0.179676	-0.557082	NP_002568.2	Q13177
PAK3	Pan-specific	p21-activated kinase 3 (beta) (serine/threonine-protein kinase PAK 3)	2, 2	3.98024	31.3462	2.13258	2, 2	2.40119	26.3285	1.10903	-39.6723	-2.32456	-2.57637	-0.251811	-0.780735	NP_002569	O75914
PARP1	Pan-specific	Poly [ADP-ribose] polymerase 1 (ADPRT)	0, 0	1497.07	20.7068	10.6876	0, 0	2547.63	13.2849	11.1602	70.1747	0.455485	0.690114	0.234629	0.727463	NP_001609	P09874
PARP1	Pan-specific	Poly [ADP-ribose] polymerase 1 (ADPRT)	0, 3	154.407	80.8877	7.41032	0, 3	54.7597	34.3737	5.62032	-64.5354	-0.609512	-1.11027	-0.500756	-1.55259	NP_001609	P09874
Pax2	S394	Paired box protein 2	0, 0	17.2108	11.0137	4.24496	0, 0	139.189	12.885	6.96618	708.729	-1.63812	-0.672886	0.965235	2.9927	Q02962	Q02962
Paxillin 1	Y31	Paxillin 1	3, 0	2361.79	54.6552	11.3454	3, 0	3301.72	23.7423	11.5343	39.7974	0.669224	0.811678	0.142454	0.441677	NP_002850	P49023
Paxillin 1	Y118	Paxillin 1	0, 0	2283.46	4.7594	11.2967	0, 0	2348.78	0.942271	11.043	2.86064	0.653412	0.652012	-0.00140026	-0.00434148	NP_002850	P49023
Paxillin 1	Pan-specific	Paxillin 1	0, 0	225.994	24.6001	7.95986	0, 0	147.531	0.41565	7.05015	-34.719	-0.430932	-0.645595	-0.214663	-0.665559	NP_002850	P49023
PCNA	Pan-specific	Proliferating cell nuclear antigen	0, 0	806.417	77.2654	9.79511	0, 0	2597.95	20.8285	11.1884	222.159	0.165447	0.699284	0.533837	1.65515	NP_002583	P12004
PCTK1 (PCTAIRE1)	Pan-specific	PCTAIRE-1 protein-serine kinase	0, 0	1439.9	19.8252	10.6315	0, 0	1041.41	1.78593	9.8696	-27.6745	0.437231	0.270684	-0.166547	-0.516376	NP_148978	Q00536
PDGFRa	Y754	Platelet-derived growth factor receptor kinase alpha	0, 0	5441.58	60.1656	12.5495	0, 0	4267.99	4.81641	11.9046	-21.567	1.06052	0.932033	-0.128488	-0.398375	NP_006197	P16234
PDGFRa/b	Y572+Y574/Y579+Y581	Platelet-derived growth factor receptor kinase alpha/beta	0, 0	236.775	6.56062	8.02709	0, 0	247.278	14.5137	7.79527	4.43587	-0.409085	-0.403444	0.00564061	0.0174886	NP_006197	P16234
PDGFRb	Y716	Platelet-derived growth factor receptor kinase beta	0, 0	1213.87	15.3016	10.3851	0, 0	1770.74	3.56695	10.6354	45.8752	0.357178	0.51956	0.162383	0.503464	NP_032835	P09619
PDI	Pan-specific	Protein disulfide-isomerase	0, 1	9357.45	12.7246	13.3316	0, 1	13309.6	63.3154	13.5455	42.2354	1.31467	1.46528	0.150612	0.46697	NP_000909.2	P07237
PDK1	Pan-specific	3-phosphoinositide-dependent protein-serine kinase 1	0, 0	89.406	139.227	6.62202	0, 0	172.393	70.2531	7.27484	92.8208	-0.865675	-0.572575	0.2931	0.908751	NP_002604	O15530
PDK1	Pan-specific	3-phosphoinositide-dependent protein-serine kinase 1	0, 0	2348.97	10.2788	11.3375	0, 0	3038.22	8.52172	11.4143	29.3424	0.666673	0.772683	0.10601	0.328682	NP_002604	O15530
PDK1	S241	3-Phosphoinositide-dependent protein-serine kinase 1	2, 2	6.44462	44.9965	2.82782	2, 2	8.05404	75.4092	2.85499	24.9731	-2.09863	-2.00896	0.0896768	0.278042	NP_002604	O15530
PED15 (PEA15)	S116	Phosphoprotein-enriched in diabetes/astrocytes 15	0, 0	1864.21	44.1795	11.0041	0, 0	1602.22	0.384728	10.4911	-14.054	0.558312	0.472672	-0.0856402	-0.265526	NP_003759	Q15121
PERP	Pan-specific	p53-induced protein PIGPC1	0, 0	2008.68	22.647	11.1118	0, 0	2799.55	28.2236	11.2963	39.3725	0.593303	0.734324	0.141021	0.437233	NP_071404	Q9H230
PI3K	Pan-specific	Phosphatidylinositol 3-kinase regulatory subunit alpha	0, 0	1073.11	13.9842	10.2073	0, 0	4386.55	66.5244	11.9442	308.769	0.299395	0.94488	0.645485	2.00132	NP_852664	P27986
PI3K p110 delta	Pan-specific	Phosphatidylinositol-4,5-biphosphate 3-kinase catalytic subunit delta isoform	0, 0	640.188	88.7035	9.46207	0, 0	230.345	8.30104	7.69293	-64.0192	0.0572253	-0.436702	-0.493927	-1.53141	NP_005017	O00329
PI3K p85/p55	Y467/Y199	Phosphatidylinositol 3-kinase regulatory subunit alpha	3, 0	20.1826	1725.11	4.47476	3, 0	7.92825	116.533	2.83228	-60.7173	-1.56345	-2.01634	-0.452892	-1.40418	NP_852664	P27986
PI3KR4	Pan-specific	Phosphoinositide-3-kinase, regulatory subunit 4	0, 0	381.398	4.36084	8.71488	0, 0	652.687	24.8021	9.19553	71.1301	-0.185583	0.0516192	0.237202	0.735442	NP_055417	Q99570
PI4KCB	Pan-specific	phosphatidylinositol 4-kinase, catalytic, beta polypeptide	0, 0	213.739	13.9223	7.87943	0, 0	404.102	6.09636	8.50385	89.063	-0.457069	-0.173164	0.283905	0.880242	NP_002642	Q5VWC1
PIP5K2a	Pan-specific	Phosphatidylinositol 4-phosphatase 5-kinase type 2 alpha	2, 0	5.52967	76.2812	2.60692	2, 0	22.8486	939.012	4.35931	313.199	-2.17042	-1.52008	0.650341	2.01637	CAH72211	P48426
PITSLRE	Pan-specific	PITSLRE serine/threonine-protein kinase CDC2L1	0, 0	1207.63	18.2314	10.3777	0, 0	1084.68	8.29236	9.92833	-10.181	0.354761	0.28977	-0.0649907	-0.201502	NP_277021.1.	P21127
PKA Ca/b	T198	cAMP-dependent protein-serine kinase catalytic subunit alpha/beta	0, 0	3827.07	10.826	12.0417	0, 0	5231.46	3.99052	12.1983	36.6963	0.895512	1.02747	0.131955	0.409124	NP_002721	P17612
PKA Ca/b	Pan-specific	cAMP-dependent protein-serine kinase catalytic subunit alpha/beta	0, 0	2865.6	46.5971	11.6243	0, 0	2779.35	77.721	11.2858	-3.00958	0.759873	0.73093	-0.0289429	-0.0897371	NP_002721	P17612
PKA Ca/b	Pan-specific	cAMP-dependent protein-serine kinase catalytic subunit alpha/beta	0, 3	3092.32	95.0784	11.7342	0, 3	1167.5	90.1205	10.0345	-62.2452	0.795571	0.324268	-0.471303	-1.46127	NP_002721	P17612
PKA Cb	S339	cAMP-dependent protein-serine kinase catalytic subunit beta	0, 0	442.544	18.5638	8.9294	0, 0	924.493	28.7327	9.6978	108.904	-0.115872	0.21485	0.330722	1.0254	NP_002722	P22694
PKA R1a	Pan-specific	cAMP-dependent protein-serine kinase type I-alpha regulatory chain	0, 0	493.417	36.5046	9.08639	0, 0	565.695	1.20087	8.98916	14.6484	-0.0648582	-0.0154474	0.0494109	0.153198	NP_002725	P10644
PKA R2a	S99	cAMP-dependent protein-serine kinase regulatory type 2 subunit alpha	0, 0	1450.32	42.5956	10.6419	0, 0	2124.22	54.3955	10.898	46.4651	0.440614	0.604896	0.164281	0.509352	NP_523671	P13861
PKA R2a	Pan-specific	cAMP-dependent protein-serine kinase regulatory type 2 subunit alpha	0, 0	632.605	29.9063	9.44488	0, 0	547.884	15.5908	8.94301	-13.3924	0.0516391	-0.030446	-0.0820851	-0.254503	NP_004148	P13861
PKBa (Akt1)	Pan-specific	Protein-serine kinase B alpha	0, 0	50.2989	199.784	5.79218	0, 0	74.7668	3.55231	6.06961	48.645	-1.13534	-0.964258	0.171082	0.530437	NP_005154	P31749
PKBa (Akt1)	T308	Protein-serine kinase B alpha	0, 0	1254.56	29.7051	10.4327	0, 0	1836.6	7.57498	10.6881	46.3943	0.372634	0.536683	0.164049	0.508632	NP_005154	P31749
PKBa (Akt1)	S473	Protein-serine kinase B alpha	0, 0	1561.47	13.7685	10.7484	0, 0	2064.76	4.51156	10.857	32.232	0.475232	0.591585	0.116354	0.360753	NP_005154	P31749
PKBa (Akt1)	Pan-specific	Protein-serine kinase B alpha	3, 0	9387.16	103.273	13.3362	3, 0	11926.6	4.32251	13.3872	27.0522	1.31616	1.41384	0.0976853	0.302872	NP_005154	P31749
PKBa (Akt1)	S473	Protein-serine kinase B alpha	0, 0	3061.27	68.1848	11.7196	0, 0	3420.68	44.9625	11.5853	11.7403	0.790841	0.828274	0.0374331	0.116061	NP_005154	P31749
PKBa (Akt1)	T308	Protein-serine kinase B alpha	0, 0	48.5144	88.4092	5.74006	0, 0	16.0702	1.17057	3.8516	-66.8753	-1.15227	-1.68508	-0.532801	-1.65194	NP_005154	P31749
PKBb (Akt2)	Pan-specific	Protein-serine kinase B beta	2, 2	2.51613	71.1297	1.47093	2, 2	6.2924	44.8181	2.49889	150.083	-2.53957	-2.12469	0.414882	1.28634	NP_001617	P31751
PKBb (Akt2)	Pan-specific	Protein-serine kinase B beta	0, 0	1026.48	3.47623	10.1432	0, 0	1666.33	35.5744	10.5477	62.3346	0.278568	0.491068	0.212501	0.658854	NP_001617	P31751
PKBb (Akt2)	Pan-specific	Protein-serine kinase B beta	3, 0	36.2533	45.4334	5.31976	3, 0	45.2763	2.63975	5.34596	24.8889	-1.28886	-1.19943	0.0894255	0.277262	NP_001617	P31751
PKBb (Akt2)	Pan-specific	Protein-serine kinase B beta	0, 0	944.984	94.3257	10.0239	0, 0	1145.83	112.301	10.0075	21.2541	0.239785	0.315485	0.0756993	0.234704	NP_001617	P31751
PKBb (Akt2)	Pan-specific	Protein-serine kinase B beta	0, 0	432.313	59.6005	8.89565	0, 0	373.442	0.0864098	8.39002	-13.6177	-0.126838	-0.210159	-0.0833207	-0.258334	NP_001617	P31751
PKBb (Akt2)	Pan-specific	Protein-serine kinase B beta	0, 0	915.835	0.362089	9.97867	0, 0	522.003	13.0491	8.87319	-43.0025	0.225097	-0.0531339	-0.27823	-0.862649	NP_001617	P31751
PKBg (Akt3)	Pan-specific	Protein-serine kinase B gamma	0, 0	307.011	75.6667	8.40187	0, 0	393.821	12.0465	8.46668	28.2759	-0.287298	-0.185246	0.102052	0.316409	NP_005456	Q9Y243
PKBg (Akt3)	Pan-specific	Protein-serine kinase B gamma	0, 0	817.996	63.9659	9.81567	0, 0	536.987	24.2584	8.91402	-34.3533	0.17213	-0.0398653	-0.211995	-0.657288	NP_005456	Q9Y243
PKC	Pan-specific	Protein-serine kinase C alpha	0, 0	2142.29	62.499	11.2047	0, 0	874.354	12.2897	9.61735	-59.186	0.623494	0.188706	-0.434788	-1.34805	NP_002728	P17252
PKC h	Pan-specific	Protein kinase C eta type	3, 3	818.982	119.12	9.81741	3, 3	710.042	8.70198	9.31704	-13.3019	0.172695	0.0911088	-0.0815859	-0.252956	NP_006246.2	P24723
PKCa	Pan-specific	Protein-serine kinase C alpha	0, 0	1718.35	123.954	10.8865	0, 0	1028.37	2.80617	9.85142	-40.1536	0.520114	0.264775	-0.255339	-0.791675	NP_002728	P17252
PKCa	S657	Protein-serine kinase C alpha	0, 0	3495.57	50.0089	11.911	0, 0	3035.71	3.72647	11.4131	-13.1554	0.853036	0.772296	-0.0807399	-0.250333	NP_002728	P17252
PKCa/b2	T638/T641	Protein-serine kinase C alpha/beta 2	2, 3	8.18649	45.0815	3.17297	2, 3	4.63316	50.3954	2.05728	-43.4047	-1.98648	-2.2682	-0.281728	-0.873492	NP_002728	P17252
PKCb1	Pan-specific	Protein-serine kinase C beta 1	0, 0	1305.2	33.5713	10.4898	0, 0	2797.24	51.4767	11.2951	114.315	0.391186	0.733937	0.342752	1.0627	NP_002729	P05771
PKCb1	Pan-specific	Protein-serine kinase C beta 1	0, 0	5965.81	35.7148	12.6822	0, 0	6313.59	16.0618	12.4695	5.82953	1.10364	1.11562	0.0119767	0.0371336	NP_002729	P05771
PKCb1/2	T500	Protein-serine kinase C beta 1/2	0, 0	1261.68	201.059	10.4409	0, 0	816.706	26.9177	9.51895	-35.2683	0.375287	0.156727	-0.21856	-0.677642	NP_997700	P05771
PKCb2	Pan-specific	Protein-serine kinase C beta 2	0, 0	2279.99	6.02288	11.2945	0, 0	3794.3	12.1547	11.7349	66.4176	0.652699	0.876876	0.224177	0.695058	AAA60095	P05771-2
PKCb2	Pan-specific	Protein-serine kinase C beta 2	2, 2	7.52115	63.5375	3.05068	2, 2	5.34339	22.2222	2.26303	-28.9551	-2.02622	-2.20134	-0.17512	-0.542957	AAA60095	P05771-2
PKCb2	T641	Protein-serine kinase C beta 2	0, 0	1873.62	62.8182	11.0113	0, 0	994.847	4.10412	9.80361	-46.9023	0.56067	0.249237	-0.311434	-0.965594	NP_002729	P05771
PKCd	Pan-specific	Protein-serine kinase C delta	0, 0	1317.82	43.7422	10.5037	0, 0	2311.01	0.27717	11.0196	75.3661	0.395697	0.64441	0.248713	0.771131	NP_006245	Q05655
PKCd	Y313	Protein-serine kinase C delta	0, 0	1470.49	36.9901	10.6618	0, 0	2327.11	7.51692	11.0296	58.2544	0.447087	0.647666	0.200579	0.621892	NP_006245	Q05655
PKCd	Y313	Protein-serine kinase C delta	0, 0	2603.49	16.9825	11.486	0, 0	4009.12	1.27767	11.8143	53.9903	0.714902	0.902696	0.187794	0.582252	NP_006245	Q05655
PKCd	T507	Protein-serine kinase C delta	0, 0	275.492	575.779	8.24559	0, 0	345.318	69.5712	8.27706	25.3457	-0.338082	-0.246869	0.0912132	0.282805	NP_006245	Q05655
PKCd	S664	Protein-serine kinase C delta	0, 0	1061.28	39.0323	10.1913	0, 0	985.678	16.9063	9.79025	-7.12401	0.294199	0.244896	-0.0493036	-0.152865	NP_006245	Q05655
PKCe	S729	Protein-serine kinase C epsilon	0, 0	2574.26	131.636	11.4697	0, 0	2767.47	42.021	11.2796	7.50556	0.709609	0.728921	0.0193124	0.0598776	NP_005391	Q02156
PKCe	Pan-specific	Protein-serine kinase C epsilon	0, 0	1790.02	8.05801	10.9455	0, 0	1458.73	3.48651	10.3558	-18.5076	0.539272	0.428683	-0.110589	-0.342879	NP_005391	Q02156
PKCe	Pan-specific	Protein-serine kinase C epsilon	2, 0	13.8169	1612.14	3.92809	2, 0	4.11218	6.79916	1.88518	-70.238	-1.74109	-2.32413	-0.583038	-1.8077	NP_005391	Q02156
PKCg	Pan-specific	Protein-serine kinase C gamma	0, 0	2068.94	20.7087	11.1544	0, 0	4926.66	2.94407	12.1117	138.125	0.607161	0.999323	0.392162	1.21589	NP_002730	P05129
PKCg	T674	Protein-serine kinase C gamma	0, 0	2012.95	1.27427	11.1148	0, 0	2553.79	2.83175	11.1637	26.8684	0.594298	0.691247	0.0969489	0.300588	NP_002730.1	P05129
PKCg	T514	Protein-serine kinase C gamma	0, 0	5367.88	33.1221	12.5299	0, 0	6757.62	12.7684	12.5676	25.89	1.05413	1.14748	0.093356	0.289449	NP_002730	P05129
PKCg	T655	Protein-serine kinase C gamma	0, 3	5767.28	26.1196	12.6334	0, 3	5936.39	13.131	12.3807	2.9322	1.08778	1.08674	-0.00103949	-0.00322292	NP_002730	P05129
PKCg	T514	Protein-serine kinase C gamma	0, 0	4070.4	25.2251	12.1307	0, 0	3614.17	3.40955	11.6647	-11.2086	0.924412	0.854072	-0.0703403	-0.218089	NP_002730	P05129
PKCh	S674	Protein-serine kinase C eta	0, 0	413.156	48.0467	8.83027	0, 0	696.867	72.5816	9.29002	68.6691	-0.148086	0.0823275	0.230414	0.714395	NP_006246	P24723
PKCl/i	T564	Protein-serine kinase C lambda/iota	0, 0	330.966	45.6912	8.51026	0, 0	572.93	20.7653	9.0075	73.1086	-0.252075	-0.00948825	0.242587	0.752135	NP_002731	P41743
PKCl/i	Pan-specific	Protein-serine kinase C lambda/iota	0, 0	2826.16	21.4489	11.6043	0, 0	1694.96	8.72729	10.5723	-40.026	0.753376	0.499054	-0.254322	-0.788522	NP_002731	P41743
PKCm (PKD)	Pan-specific	Protein-serine kinase C mu (Protein kinase D)	0, 0	378.307	66.1112	8.70314	0, 0	479.095	11.5556	8.74945	26.642	-0.189399	-0.09335	0.0960488	0.297798	NP_002733	Q15139
PKCm (PKD)	S738+S742	Protein-serine kinase C mu (Protein kinase D)	0, 0	341.495	20.8883	8.55544	0, 0	361.323	19.5069	8.34243	5.80642	-0.237393	-0.225626	0.0117672	0.0364841	NP_002733	Q15139
PKCm (PKD)	S910	Protein-serine kinase C mu (Protein kinase D)	0, 0	2191.32	134.608	11.2373	0, 0	2235.38	1.27064	10.9716	2.01056	0.634103	0.62881	-0.0052927	-0.0164099	NP_002733	Q15139
PKCm (PKD)	S910	Protein-serine kinase C mu (Protein kinase D)	0, 2	18.1747	67.2919	4.32359	0, 2	9.94761	71.3874	3.15963	-45.2669	-1.61257	-1.90996	-0.297384	-0.922033	NP_002733	Q15139
PKCq	Pan-specific	Protein-serine kinase C theta	0, 0	1191.53	8.81512	10.3583	0, 0	1351.79	3.16427	10.2459	13.4493	0.348471	0.392985	0.044514	0.138015	NP_006248	Q04759
PKCq	T538	Protein-serine kinase C theta	0, 0	50.5186	27.7277	5.79847	0, 0	46.3339	14.5243	5.37927	-8.28354	-1.1333	-1.1886	-0.0553079	-0.171481	NP_006248	Q04759
PKCz	Pan-specific	Protein-serine kinase C zeta	0, 0	1061.42	34.3103	10.1915	0, 0	1670.45	28.9933	10.5513	57.3779	0.294261	0.492224	0.197963	0.613781	NP_002735	Q05513
PKCz/l	T410/T412	Protein-serine kinase C zeta/lambda	3, 0	25.7041	35.1603	4.82365	3, 0	37.6904	266.293	5.0814	46.632	-1.45007	-1.28541	0.164664	0.510539	NP_002735	Q05513
PKG1	Pan-specific	Protein-serine kinase G1 (cGMP-dependent protein kinase)	0, 0	843.141	73.047	9.85935	0, 0	351.575	31.4942	8.30297	-58.3018	0.186324	-0.238449	-0.424773	-1.317	NP_006249	Q13976
PKG1a	Pan-specific	cGMP-dependent protein kinase 1, alpha isozyme	0, 0	519.438	43.1341	9.16053	0, 0	438.474	4.32423	8.62163	-15.5868	-0.0407646	-0.13489	-0.0941251	-0.291833	NP_006249	Q13976
PKG1b	Pan-specific	cGMP-dependent protein kinase 1, beta isozyme	2, 2	1.27985	45.0549	0.495695	2, 2	1.16219	107.059	0.0621217	-9.19333	-2.85648	-2.9166	-0.0601196	-0.1864	NP_006249.1	P14619
PKM2	Pan-specific	Pyruvate kinase, isozymes M1/M2	0, 0	432.539	32.059	8.89641	0, 0	644.612	3.04116	9.17757	49.0296	-0.126592	0.0457823	0.172374	0.534444	NP_872270	P14618
PKN3	Pan-specific	Protein-kinase C-related kinase 3	0, 0	1656.53	10.5599	10.8337	0, 0	2246.99	26.2628	10.9791	35.6445	0.502938	0.63124	0.128302	0.397798	NP_005804	O94806
PKR1	T446	Double-stranded RNA-dependent protein-serine kinase	0, 0	575.809	2.28153	9.30917	0, 0	601.722	2.47793	9.07823	4.50035	0.00753728	0.0135005	0.00596327	0.018489	NP_002750	P19525
PKR1	Pan-specific	Double stranded RNA dependent protein-serine kinase	0, 0	730	7.97574	9.65148	0, 0	707.969	71.0882	9.31282	-3.01791	0.118773	0.0897381	-0.0290344	-0.0900207	NP_002750	P19525
PKR1	Pan-specific	Double stranded RNA dependent protein-serine kinase	0, 0	569.546	35.217	9.29339	0, 0	513.967	35.9974	8.85081	-9.75841	0.00241002	-0.060408	-0.062818	-0.194766	NP_002750	P19525
PKR1	T451	Double-stranded RNA-dependent protein-serine kinase	0, 0	2350.78	25.3064	11.3386	0, 0	1015.89	15.0296	9.83381	-56.7851	0.667034	0.25905	-0.407984	-1.26495	NP_002750	P19525
PLC R(PLCg2)	Pan-specific	1-phosphatidylinositol-4,5-bisphosphate phosphodiesterase gamma-2	0, 0	729.708	11.5477	9.6509	0, 0	1368.98	7.47232	10.2642	87.6058	0.118585	0.398909	0.280323	0.869137	NP_002652.2	P16885
PLCg1	Y783	1-phosphatidylinositol-4,5-bisphosphate phosphodiesterase gamma-1	0, 0	215.892	55.1048	7.89389	0, 0	256.305	29.4484	7.84699	18.7188	-0.45237	-0.386633	0.0657369	0.203816	NP_877963.1	P19174
PLCg2	Y753	1-phosphatidylinositol-4,5-bisphosphate phosphodiesterase gamma-2	3, 0	985.83	163.865	10.0849	3, 0	498.25	15.9633	8.806	-49.4588	0.259624	-0.0749696	-0.334593	-1.0374	NP_002652.2	P16885
Plk1	Pan-specific	Polo-like protein-serine kinase 1	0, 0	187.239	41.8292	7.68846	0, 0	150.612	5.3575	7.07998	-19.5615	-0.519126	-0.635903	-0.116776	-0.362063	NP_005021	P53350
Plk1	T210	Polo-like protein-serine kinase 1	2, 2	1.71191	43.6153	0.91533	2, 2	1.72324	19.5804	0.630405	0.662014	-2.72011	-2.73191	-0.0118	-0.0365855	NP_005021	P53350
Plk2	Pan-specific	Polo-like protein kinase 2 (serum -inducible kinase (SNK))	3, 0	1227.91	9.5558	10.4017	3, 0	1635.84	20.6371	10.5211	33.2217	0.362567	0.482408	0.119841	0.371564	NP_006613	Q9NYY3
Plk2	Pan-specific	Polo-like protein kinase 2 (serum -inducible kinase (SNK))	0, 0	212.355	114.364	7.87006	0, 0	228.056	28.6327	7.67852	7.39374	-0.460115	-0.441384	0.018731	0.0580751	NP_006613	Q9NYY3
Plk3	Pan-specific	Polo-like protein kinase 3 (cytokine- inducible kinase (CNK))	0, 0	1115.1	55.3192	10.2627	0, 0	1082.72	12.5116	9.92573	-2.90413	0.317391	0.288922	-0.0284688	-0.0882671	NP_004064	Q9H4B4
PP1/Ca	Pan-specific	Protein-serine phosphatase 1 - catalytic subunit - alpha isoform	0, 0	2144.09	83.3195	11.2059	0, 0	1535.64	9.62055	10.4299	-28.3781	0.623887	0.452772	-0.171115	-0.53054	NP_002699	P62136
PP1/Ca	Pan-specific	Protein-serine phosphatase 1 - catalytic subunit - alpha isoform	0, 2	5.44026	84.7404	2.5834	0, 2	1.71434	5.88235	0.62293	-68.488	-2.17806	-2.73434	-0.556283	-1.72475	NP_002699	P62136
PP1/Ca	T320	Protein-serine phosphatase 1 - catalytic subunit - alpha isoform	0, 0	171.693	7.73945	7.56341	0, 0	52.1481	7.81538	5.54982	-69.6271	-0.559763	-1.13318	-0.573416	-1.77787	NP_002699	P62136
PP1/Cb	Pan-specific	Protein-serine phosphatase 1 - catalytic subunit - beta isoform	0, 0	418.189	3.30615	8.84773	0, 0	664.227	7.27422	9.22081	58.8341	-0.14241	0.0598361	0.202246	0.627061	NP_002700	P62140
PP1/Cb	Pan-specific	Protein-serine phosphatase 1 - catalytic subunit - beta isoform	0, 0	562.338	16.2757	9.27502	0, 0	470.852	0.703701	8.72441	-16.2689	-0.00356104	-0.101487	-0.0979263	-0.303619	NP_002700	P62140
PP1/Cg	Pan-specific	Protein-serine phosphatase 1 - catalytic subunit - gamma isoform	2, 2	2.02688	7.83133	1.15898	2, 2	3.05575	15.2941	1.45681	50.7613	-2.64094	-2.46335	0.17759	0.550616	NP_002701	P36873
PP2A B' (B56)	Pan-specific	Protein-serine phosphatase 2A - B regulatory subunit - B56 alpha isofrom	2, 2	1.64247	45.5224	0.855591	2, 2	2.36779	329.104	1.08882	44.1602	-2.73953	-2.58294	0.15659	0.485506	NP_006234.1.	Q15172
PP2A/Aa/b	Pan-specific	Protein-serine phosphatase 2A - A regulatory subunit - alpha and beta isoforms	0, 0	465.552	19.3825	9.00252	0, 0	532.719	1.30664	8.90251	14.4273	-0.0921103	-0.0436067	0.0485036	0.150385	NP_002707	P30153
PP2A/Aa/b	Pan-specific	Protein-serine phosphatase 2A - A regulatory subunit - alpha and beta isoforms	0, 0	466.34	7.7101	9.00496	0, 0	204.242	21.6935	7.51942	-56.2032	-0.0913176	-0.493091	-0.401774	-1.24569	NP_002707	P30153
PP2A/Bb	Pan-specific	Protein-serine phosphatase 2A - B regulatory subunit - beta isoform	2, 2	1.71917	104.992	0.921436	2, 2	3.53666	181.851	1.66767	105.719	-2.71813	-2.39482	0.323309	1.00241	NP_001120853.1	Q00005
PP2A/Bg2	Pan-specific	Protein-serine phosphatase 2A - B regulatory subunit - gamma isoform	2, 2	8.88813	154.783	3.2916	2, 2	4.69884	85.9756	2.07758	-47.1335	-1.94792	-2.2616	-0.31368	-0.972559	NP_065149.2.	Q9Y2T4
PP2A/Ca + PP2A/Cb	Pan-specific	Protein-serine phosphatase 2A - catalytic subunit alpha isoform	0, 0	1960.9	5.38279	11.077	0, 0	1039.97	9.0136	9.8676	-46.9646	0.582016	0.270034	-0.311982	-0.967296	NP_002706	P67775
PP2B/Aa	Pan-specific	Protein-serine phosphatase 2B - catalytic subunit - alpha isoform	0, 0	1958.66	9.24225	11.0754	0, 0	2122.12	4.28706	10.8966	8.34564	0.581481	0.604433	0.0229516	0.0711611	NP_000935	Q08209
PP2Ca + PP2Cb	Pan-specific	Protein-serine phosphatase 2C - catalytic subunit - alpha/beta	0, 0	4500.9	5.06582	12.2757	0, 0	5244.37	2.15515	12.2018	16.5183	0.971544	1.02862	0.0570788	0.176972	NP_066283	P35813
PP2Cd	Pan-specific	Protein-serine phosphatase 2C - catalytic subunit - delta isoform	0, 0	893.933	140.345	9.94375	0, 0	1513.82	41.2472	10.4093	69.3433	0.213748	0.446062	0.232313	0.720283	NP_110395	O15297
PP4/A’2	Pan-specific	Protein-serine phosphatase 4 - regulatory subunit (PPX/A'2)	0, 0	2077.93	18.4052	11.1607	0, 0	2105.32	26.6201	10.8851	1.31791	0.609195	0.600706	-0.00848905	-0.0263202	NP_005125	Q8TF05
PP4C	Pan-specific	Protein-serine phosphatase X - catalytic subunit (PPX/C)	0, 0	1413.45	9.36905	10.6047	0, 0	1596.58	3.63427	10.486	12.9561	0.42854	0.471018	0.042478	0.131702	NP_002711	P60510
PP4C	Pan-specific	Protein-serine phosphatase X - catalytic subunit (PPX/C)	0, 0	6803.36	31.1054	12.8718	0, 0	6915.55	10.5807	12.6009	1.64906	1.16523	1.15832	-0.00691473	-0.021439	NP_002711	P60510
PP5C	Pan-specific	Protein-serine phosphatase 5 - catalytic subunit (PPT)	0, 0	392.356	10.8587	8.75574	0, 0	483.394	2.89885	8.76234	23.203	-0.172304	-0.0891615	0.0831423	0.257781	NP_006238	P53041
PP5C	Pan-specific	Protein-serine phosphatase 5 - catalytic subunit (PPT)	2, 2	5.62861	52.3571	2.6325	2, 2	4.14335	138.364	1.89608	-26.3876	-2.1621	-2.32059	-0.158486	-0.491382	NP_006238	P53041
PP6C	Pan-specific	Protein-serine phosphatase 6 - catalytic subunit (PPVC)	2, 2	3.88765	84.3995	2.09862	2, 2	4.2313	72.2782	1.92638	8.8394	-2.33559	-2.31074	0.0248505	0.0770487	NP_002712	O00743
PP6C	Pan-specific	Protein-serine phosphatase 6 - catalytic subunit (PPVC)	2, 2	4.19899	238.068	2.20977	2, 2	3.93852	51.2784	1.82293	-6.20309	-2.29948	-2.34436	-0.0448846	-0.139164	NP_002712	O00743
PRAS40	T246	Proline-rich Akt substrate 40 kDa (Akt1S1)	0, 0	733.69	7.42472	9.65875	0, 0	827.666	2.73606	9.53819	12.8087	0.121137	0.162978	0.041841	0.129727	NP_115751	Q96B36
PRK1 (PKN1)	Pan-specific	Protein kinase C-related protein-serine kinase 1	0, 0	857.506	23.3522	9.88373	0, 0	873.801	7.74679	9.61644	1.90026	0.194245	0.18841	-0.00583501	-0.0180914	NP_002732	Q16512
PRK1 (PKN1) + PRK2 (PKN2)	T774 + T816	Protein kinase C-related protein-serine kinase 1 + Protein kinase C-related protein-serine kinase 2	0, 0	215.238	25.1909	7.88951	0, 0	208.844	5.84376	7.55156	-2.97048	-0.453794	-0.482644	-0.0288509	-0.0894516	NP_002732	Q16512
PRK2 (PKN2)	Pan-specific	Protein kinase C-related protein-serine kinase 2	2, 2	2.93276	68.4982	1.69198	2, 2	3.14815	47.957	1.49978	7.34425	-2.46774	-2.44938	0.0183546	0.0569081	NP_006247	Q16513
PRK2 (PKN2)	Pan-specific	Protein kinase C-related protein-serine kinase 2	2, 2	4.49671	0.563607	2.30859	2, 2	4.1556	52.0412	1.90034	-7.58588	-2.26736	-2.31921	-0.0518455	-0.160746	NP_006247	Q16513
PRKAB1	Pan-specific	5'-AMP-activated protein kinase (AMPK), beta-1 regulatory subunit	0, 0	286.984	28.1154	8.30455	0, 0	406.111	6.33839	8.51101	41.5101	-0.318923	-0.170839	0.148085	0.459134	NP_006244	Q9Y478
PRKWNK4	Pan-specific	Putative protein-serine kinase WNK4	0, 0	483.853	0.517923	9.05815	0, 0	561.874	0.906344	8.97938	16.1249	-0.0740341	-0.0186246	0.0554095	0.171796	NP_115763	Q96J92
Progesterone Receptor	S294	Progesterone receptor	0, 0	175.638	48.012	7.59618	0, 0	92.1968	19.3496	6.37192	-47.5074	-0.549113	-0.866009	-0.316896	-0.982529	NP_000917	P06401
PRP4K	Pan-specific	Protein-serine kinase PRP4 homolog	0, 0	178.316	57.9476	7.61802	0, 0	98.7169	3.60987	6.4705	-44.6395	-0.542017	-0.833972	-0.291955	-0.9052	NP_003904	Q13523
PSD-95	Pan-specific	Disks large homolog 4	0, 0	1756.06	5.62289	10.9178	0, 0	3444.63	35.2009	11.5954	96.1569	0.530292	0.831546	0.301254	0.934032	NP_001356.1	P78352
PSTAIRE	Pan-specific	PSTAIRE	0, 0	599.235	135.338	9.3667	0, 0	2318.13	43.7579	11.024	286.849	0.0262325	0.645854	0.619622	1.92113
PTEN	Pan-specific	Phosphatidylinositol-3,4,5-trisphosphate 3-phosphatase and protein phosphatase and tensin homolog deleted on chromosome 10	2, 3	3.44742	79.2647	1.92524	2, 3	9.5847	1005.88	3.10601	178.025	-2.39194	-1.92738	0.464556	1.44035	NP_000305	P60484
PTEN	Pan-specific	Phosphatidylinositol-3,4,5-trisphosphate 3-phosphatase and protein phosphatase and tensin homolog deleted on chromosome 10	0, 0	3600.72	6.71865	11.9538	0, 0	4018.5	0.589915	11.8177	11.6027	0.866931	0.903792	0.0368612	0.114287	NP_000305	P60484
PTEN	S380+T382+S385	Phosphatidylinositol-3,4,5-trisphosphate 3-phosphatase and protein phosphatase and tensin homolog deleted on chromosome 10	0, 0	1847.86	58.8582	10.9914	0, 0	1199.61	1.32365	10.0736	-35.0814	0.554181	0.336987	-0.217194	-0.673407	NP_000305	P60484
PTP1B	Pan-specific	Protein-tyrosine phosphatase 1B	0, 3	744.53	25.3053	9.67991	0, 3	1817.63	40.4529	10.6731	144.131	0.128012	0.531815	0.403803	1.25198	NP_002818	P18031
PTP1C	Pan-specific	Protein-tyrosine phosphatase 1C (SHP1, SHPTP1)	3, 0	1349.15	24.9032	10.5376	3, 0	2601.02	28.0167	11.1901	92.7893	0.406714	0.699839	0.293125	0.908829	NP_002822	P29350
PTP1D	Pan-specific	Protein-tyrosine phosphatase 1D (SHP2, SHPTP2, Syp, PTP2C)	3, 3	717.111	104.625	9.62578	3, 3	338.344	55.4844	8.24763	-52.8184	0.110422	-0.256433	-0.366855	-1.13743	NP_002825	Q06124
PTP1D	S580	Protein-tyrosine phosphatase 1D (SHP2, SHPTP2, Syp, PTP2C)	0, 0	1341.95	61.4508	10.5298	0, 0	605.555	8.37957	9.08739	-54.8751	0.404205	0.0164775	-0.387728	-1.20214	NP_002825	Q06124
PTP1D	Pan-specific	Protein-tyrosine phosphatase 1D (SHP2, SHPTP2, Syp, PTP2C)	3, 2	18.4843	97.276	4.34795	3, 2	7.15958	35.6376	2.68516	-61.2666	-1.60465	-2.06415	-0.459497	-1.42466	NP_002825	Q06124
PTPD1	Pan-specific	Protein-tyrosine phosphatase non-receptor type 21	0, 3	4363.61	2.24068	12.231	0, 3	8579.03	95.499	12.9119	96.6038	0.957022	1.25938	0.302355	0.937446	NP_008970.2.	Q16825
PyDK2 (PDHK2)	Pan-specific	Pyruvate dehydrogenase kinase isoform 2	0, 0	373.784	2.1491	8.68578	0, 0	587.282	29.3715	9.04319	57.1183	-0.195038	0.00211193	0.19715	0.611259	NP_002602	Q15119
Pyk2	Pan-specific	Protein-tyrosine kinase 2	0, 0	2128.78	40.9689	11.1955	0, 0	2663.14	1.20099	11.2242	25.1019	0.620528	0.710905	0.0903771	0.280213	NP_004094	Q14289
Pyk2	Y579	Protein-tyrosine kinase 2	0, 0	806.023	34.9522	9.7944	0, 0	365.622	37.0217	8.35949	-54.6387	0.165217	-0.22008	-0.385297	-1.19461	NP_775268	Q14289
Rab5	Pan-specific	Ras-related protein Rab-5A	2, 0	2.8783	49.2925	1.66494	2, 0	151.557	12406	7.089	5165.53	-2.47652	-0.63297	1.84355	5.71591	NP_004153.2.	P20339
Rab5	Pan-specific	Ras-related protein Rab-5A	0, 0	35.7286	68.5523	5.29873	0, 0	28.0261	5.28376	4.65398	-21.5585	-1.29569	-1.42432	-0.128626	-0.398801	NP_004153.2.	P20339
Rac1	Pan-specific	Ras-related C3 botulinum toxin substrate 1	0, 0	1050.01	1.16435	10.1759	0, 0	2038.67	47.9868	10.8387	94.1573	0.289193	0.585623	0.296431	0.919078	NP_001782	P60953
Rac1	S71	Ras-related C3 botulinum toxin substrate 1	0, 0	609.707	25.3471	9.39169	0, 0	476.314	14.8608	8.74105	-21.8782	0.0343546	-0.0960793	-0.130434	-0.404408	NP_008839	P63000
Rad17	S656	Rad17 homolog	0, 0	397.632	24.0373	8.77501	0, 0	111.558	16.4205	6.64693	-71.9444	-0.166041	-0.776635	-0.610594	-1.89314	NP_579921	O75943
Raf1	Pan-specific	Raf1 proto-oncogene-encoded protein-serine kinase	3, 3	479.507	25.4634	9.04513	3, 3	729.36	30.4942	9.35577	52.1062	-0.0782641	0.103695	0.181959	0.56416	NP_002871	P04049
Raf1	Pan-specific	Raf1 proto-oncogene-encoded protein-serine kinase	0, 0	1020.67	13.0818	10.135	0, 0	1232.17	50.4396	10.1123	20.7214	0.275908	0.349546	0.073638	0.228313	NP_002871	P04049
Raf1	S259	Raf1 proto-oncogene-encoded protein-serine kinase	2, 0	16.3321	80.1775	4.16936	2, 0	13.01	5.72082	3.54683	-20.3408	-1.66269	-1.78412	-0.121433	-0.3765	NP_002871	P04049
Raf1	Pan-specific	Raf1 proto-oncogene-encoded protein-serine kinase	0, 2	25.6224	98.4093	4.81906	0, 2	1.52509	82.5043	0.454176	-94.0478	-1.45156	-2.78919	-1.33762	-4.14727	NP_002871	P04049
RafA (Araf)	Pan-specific	A-Raf proto-oncogene serine/threonine-protein kinase	2, 2	6.07247	131.845	2.74201	2, 2	12.7607	77.9103	3.51891	110.14	-2.12652	-1.79319	0.333326	1.03347	NP_001645.1	P10398
RafA (Araf)	Pan-specific	A-Raf proto-oncogene serine/threonine-protein kinase	0, 0	2284.85	4.25816	11.2976	0, 0	1373.37	24.3414	10.2688	-39.8923	0.653697	0.400412	-0.253286	-0.785308	NP_001645.1	P10398
RafB (Braf)	Pan-specific	RafB proto-oncogene-encoded protein-serine kinase	0, 0	145.807	10.7241	7.32764	0, 0	281.779	36.3013	7.9837	93.2544	-0.636377	-0.342206	0.294171	0.912073	NP_004324	P15056
RafB (Braf)	Pan-specific	RafB proto-oncogene-encoded protein-serine kinase	2, 2	7.88332	71.3333	3.11853	2, 2	5.21648	41.1525	2.22836	-33.8288	-2.00417	-2.2126	-0.208438	-0.646259	NP_004324	P15056
Rb	S795	Retinoblastoma-associated protein 1	0, 3	7.36412	15.0672	3.02024	0, 3	21.3468	16.3218	4.26123	189.876	-2.03611	-1.55195	0.484155	1.50111	NP_000312	P06400
Rb	S807+S811	Retinoblastoma-associated protein 1	0, 0	25.6678	28.9717	4.82161	0, 0	47.8729	13.9179	5.42642	86.5098	-1.45074	-1.17328	0.277451	0.860231	NP_000312	P06400
Rb	S807	Retinoblastoma-associated protein 1	0, 0	1021.02	23.3176	10.1355	0, 0	1696.22	59.9883	10.5734	66.1295	0.276067	0.499402	0.223335	0.692446	NP_000312	P06400
Rb	S780	Retinoblastoma-associated protein 1	0, 0	202.959	19.0727	7.80477	0, 0	178.519	8.56418	7.32522	-12.0419	-0.481331	-0.556204	-0.074873	-0.232143	NP_000312	P06400
Rb	Pan-specific	Retinoblastoma-associated protein 1	0, 0	1417.86	86.4897	10.6092	0, 0	1087.14	0.915096	9.9316	-23.3249	0.429999	0.290833	-0.139167	-0.431484	NP_000312	P06400
Rb	S608	Retinoblastoma-associated protein 1	0, 0	4610.47	69.7738	12.3104	0, 0	2852.65	1.40608	11.3234	-38.1268	0.98282	0.743134	-0.239686	-0.743144	NP_000312	P06400
Rb	T821	Retinoblastoma-associated protein 1	0, 0	3417.39	17.0576	11.8784	0, 0	2111.46	8.34885	10.8893	-38.2144	0.842433	0.60207	-0.240362	-0.74524	NP_000312	P06400
Rb	T826	Retinoblastoma-associated protein 1	0, 0	10280.2	7.74333	13.4673	0, 0	5167.49	0.720533	12.1805	-49.7334	1.35876	1.0217	-0.33706	-1.04505	NP_000312	P06400
Rb	T356	Retinoblastoma-associated protein 1	2, 0	17.4431	1076.88	4.26431	2, 0	7.32601	1.59783	2.71831	-58.0006	-1.63183	-2.05338	-0.421545	-1.30699	NP_000312	P06400
Rb	S612	Retinoblastoma-associated protein 1	0, 0	6339.51	11.66	12.7699	0, 0	2444.34	0.819737	11.1005	-61.4428	1.13213	0.670708	-0.461417	-1.43061	NP_000312	P06400
RIP2/RICK	Pan-specific	Receptor-interacting serine/threonine-protein kinase 2 (RIPK2)	0, 0	1348.76	123.395	10.5371	0, 0	1093.87	13.8278	9.94051	-18.898	0.406578	0.293727	-0.112851	-0.349894	NP_003812	O43353
RIPK1	Pan-specific	Receptor-interacting protein-serine kinase 1	0, 0	2500.11	2.48936	11.4275	0, 0	1398.7	1.67623	10.2951	-44.0546	0.695907	0.408978	-0.286929	-0.889618	NP_003795	Q13546
ROKa (ROCK2)	Pan-specific	RhoA protein-serine kinase alpha	0, 0	2887.62	81.5433	11.6354	0, 0	1340.34	3.72651	10.2337	-53.5831	0.763463	0.388999	-0.374464	-1.16102	NP_004841	O75116
ROKa (ROCK2)	Pan-specific	RhoA protein-serine kinase alpha	0, 0	3134.81	4.37051	11.7539	0, 0	888.209	5.21266	9.64004	-71.6662	0.801969	0.196078	-0.605891	-1.87856	NP_004841	O75116
ROKb (ROCK1)	Pan-specific	RhoA protein-serine kinase beta	3, 0	332.611	48.1865	8.51741	3, 0	1138.71	5.53281	9.99847	242.356	-0.249751	0.312563	0.562313	1.74344	NP_005397	Q13464
RONa	Pan-specific	Macrophage-stimulating protein receptor alpha chain	0, 0	1276.35	231.143	10.4575	0, 0	1102.26	55.6992	9.95153	-13.6397	0.380708	0.297308	-0.0833998	-0.25858	NP_002438	Q04912
ROR2	Pan-specific	ROR2 neurotrophic receptor-tyrosine kinase	2, 2	2.31462	5.31401	1.3505	2, 2	2.03605	5.01066	0.871055	-12.035	-2.5787	-2.65371	-0.075004	-0.232549	NP_004551	Q01974
ROS	Pan-specific	Orosomucoid 1 receptor-tyrosine kinase	3, 2	9.44636	79.3531	3.37948	3, 2	2.82866	42	1.3454	-70.0556	-1.91937	-2.49955	-0.580187	-1.79886	NP_002935	P08922
RSK1	Pan-specific	Ribosomal S6 protein-serine kinase 1	0, 0	296.396	172.25	8.35111	0, 0	403.626	22.2543	8.50216	36.1778	-0.303793	-0.173716	0.130077	0.403303	NP_002944	Q15418
RSK1	Pan-specific	Ribosomal S6 protein-serine kinase 1	0, 0	2433.94	0.563771	11.3888	0, 0	1885.71	3.43696	10.7262	-22.5245	0.683331	0.549054	-0.134277	-0.416325	NP_002944	Q15418
RSK1/2	S380/S386	Ribosomal S6 protein-serine kinase 1/2	0, 0	818.2	24.0821	9.81603	0, 0	1169.38	4.96199	10.0368	42.9212	0.172247	0.325023	0.152776	0.473679	NP_002944	Q15418
RSK1/2	S363/S369	Ribosomal S6 protein-serine kinase 1/2	0, 0	1232.48	4.50422	10.4071	0, 0	1301.56	25.2614	10.1913	5.60561	0.364309	0.375234	0.0109246	0.0338716	NP_002944	Q15418
RSK1/2	S221/S227	Ribosomal S6 protein-serine kinase 1/2	0, 0	3145	14.6141	11.7586	0, 0	3218.02	10.0885	11.4972	2.3219	0.803491	0.79964	-0.00385039	-0.0119381	NP_002944	Q15418
RSK1/2	S363/S369	Ribosomal S6 protein-serine kinase 1/2	0, 0	822.161	15.4706	9.823	0, 0	829.495	1.44281	9.54137	0.892034	0.174511	0.164013	-0.0104987	-0.0325509	NP_002944	Q15418
RSK1/2	S380/S386	Ribosomal S6 protein-serine kinase 1/2	3, 0	45.4119	69.3051	5.64472	3, 0	15.5426	56.8	3.80343	-65.7742	-1.18326	-1.70073	-0.517472	-1.60441	NP_002944	Q15418
RSK1/2/3	T573/T577/T570	Ribosomal S6 protein-serine kinase 1/2/3	0, 0	87.9573	129.801	6.59845	0, 0	64.4079	4.32224	5.85444	-26.7737	-0.873333	-1.03418	-0.160848	-0.498708	NP_002944	Q15418
RSK1/3	T359+S363/T356+S360	Ribosomal S6 protein-serine kinase 1/3	0, 0	137.437	55.8511	7.24235	0, 0	133.965	51.8412	6.911	-2.52628	-0.664092	-0.690818	-0.0267262	-0.082864	NP_002944	Q15418
RSK2	Pan-specific	Ribosomal S6 protein-serine kinase 2	0, 0	377.515	35.4373	8.70011	0, 0	697.408	16.3878	9.29114	84.7364	-0.190381	0.0826914	0.273072	0.846655	NP_004577	P51812
RSK4	Pan-specific	Ribosomal S6 protein-serine kinase 4 (alpha 6)	0, 0	2075.06	6.22065	11.1587	0, 0	2708.51	5.74951	11.2486	30.5269	0.608545	0.718824	0.110279	0.341918	NP_055311	Q9UK32
RYK	Pan-specific	RYK tyrosine-protein kinase	0, 0	137.39	2.97563	7.24186	0, 0	419.259	48.265	8.55698	205.159	-0.664253	-0.1559	0.508354	1.57614	NP_001005861.1.	P34925
S6	S235	40S ribosomal protein S6	0, 0	1759.46	78.7183	10.9206	0, 0	1840.64	10.601	10.6913	4.61382	0.531199	0.537713	0.00651391	0.0201963	NP_001001	P62753
S6Kb1	T252	Ribosomal protein-serine S6 kinase beta 1	0, 0	595.783	6.16254	9.35837	0, 0	941.388	7.77073	9.72393	58.0086	0.023524	0.223341	0.199817	0.619528	NP_003152	P23443
S6Kb1	T412	Ribosomal protein-serine S6 kinase beta 1	0, 0	60.2981	22.8155	6.05376	0, 0	71.6504	63.3552	6.00818	18.827	-1.05034	-0.984219	0.0661163	0.204992	NP_003152	P23443
S6Kb1	T444+S447	Ribosomal protein-serine S6 kinase beta 1	0, 0	721.319	19.5504	9.63422	0, 0	772.429	19.8983	9.43854	7.08558	0.113165	0.130594	0.0174295	0.05404	NP_003152	P23443
S6Kb1	Pan-specific	Ribosomal protein-serine S6 kinase beta 1	2, 2	3.45559	44.3517	1.92865	2, 2	3.41977	116.049	1.61918	-1.03658	-2.39083	-2.41058	-0.0197527	-0.061243	NP_003152	P23443
S6Kb1	Pan-specific	Ribosomal protein-serine S6 kinase beta 1	0, 0	6687.51	17.787	12.847	0, 0	6094.51	22.9571	12.4186	-8.86738	1.15718	1.09906	-0.0581191	-0.180197	NP_003152	P23443
S6Kb1	Pan-specific	Ribosomal protein-serine S6 kinase beta 1	3, 0	28.8047	172.596	4.98796	3, 0	14.4349	31.0709	3.69677	-49.8869	-1.39668	-1.73539	-0.338714	-1.05018	NP_003152	P23443
S6Kb2	Pan-specific	Ribosomal protein-serine S6 kinase beta 2	0, 0	765.959	198.165	9.72085	0, 0	851.945	31.3348	9.5799	11.226	0.141315	0.176533	0.0352181	0.109193	NP_003943	Q9UBS0
SG2NA	Pan-specific	Striatin-3	2, 2	7.89058	68.2879	3.11985	2, 2	4.87584	353.03	2.13093	-38.2068	-2.00374	-2.24427	-0.240532	-0.745764	NP_001077362.1	Q13033
Shc1	Y349+Y350	SH2 domain-containing transforming protein 1	0, 0	2638.17	42.5027	11.505	0, 0	3271.36	4.33097	11.521	24.0013	0.721106	0.807348	0.0862419	0.267392	NP_003020	P29353
SLK	Pan-specific	STE20-like protein-serine kinase	0, 0	1581.65	4.27879	10.7669	0, 0	1778.67	18.7419	10.6419	12.4564	0.481253	0.521656	0.0404034	0.12527	NP_055535	Q9H2G2
Smac/DIABLO	Pan-specific	Second mitochondria-derived activator of caspase	0, 0	546.431	13.6752	9.23362	0, 0	666.403	22.6862	9.22553	21.9555	-0.0170133	0.0613698	0.078383	0.243025	NP_620308	Q9NR28
Smad1/5/8	S463+S465/S463+S465/S465+S467	Mothers against decapentaplegic homologs 1/5/8	0, 0	28.0023	40.8892	4.9472	0, 0	28.4647	3.66388	4.67638	1.65106	-1.40992	-1.41703	-0.00711113	-0.0220479	NP_005891	Q15797
Smad2/3	Pan-specific	SMA- and mothers against decapentaplegic homolog 2/3	0, 0	1826.81	36.1013	10.9748	0, 0	870.783	4.59882	9.61145	-52.3331	0.548809	0.186787	-0.362022	-1.12244	NP_005892	Q15796
SMC1	S957	Structural maintenance of chromosomes protein 1A	0, 0	1335.59	11.2628	10.523	0, 0	1172.38	11.4217	10.0405	-12.22	0.401978	0.326225	-0.0757532	-0.234872	NP_006297.2.	Q14683
SOCS2	Pan-specific	Suppressor of cytokine signaling 2	3, 3	8665.47	2.74609	13.2208	3, 3	12053.2	19.2905	13.4024	39.0951	1.27865	1.41879	0.140142	0.434507	NP_003868.1.	O14508
SOCS4	Pan-specific	Suppressor of cytokine signalling 4 (SOCS7)	0, 0	1411.73	84.6016	10.603	0, 0	1698.19	11.3505	10.5751	20.2919	0.427969	0.499948	0.071979	0.22317	NP_543143	Q8WXH5
SOD (Cu/Zn)	Pan-specific	Superoxide dismutase 1	0, 0	95.7371	18.6035	6.72073	0, 0	443.078	17.1242	8.6367	362.807	-0.833599	-0.129992	0.703607	2.18152	NP_000445	Q6ND84
SOD (Mn)	Pan-specific	Superoxide dismutase [Mn]	0, 0	638.384	176.743	9.458	0, 0	825.359	39.6277	9.53416	29.2887	0.0559026	0.161669	0.105766	0.327926	NP_000627	P04179
SOD (Mn)	Pan-specific	Superoxide dismutase [Mn]	3, 3	10259.1	36.0124	13.4643	3, 3	6600.6	21.4372	12.5337	-35.6613	1.3578	1.13646	-0.221337	-0.68625	NP_000627.2.	P04179
SODD	Pan-specific	Silencer of death domains (Bcl2 associated athanogene 4 (BAG4))	3, 3	1452.08	36.8093	10.6436	3, 3	2485.17	42.388	11.1244	71.145	0.441182	0.678475	0.237293	0.735724	NP_004865	O95429
SOX9	S181	SRY (sex determining region Y)-box 9 (campomelic dysplasia, autosomal sex-reversal)	0, 0	2422.92	3.45194	11.3823	0, 0	3067.28	7.02236	11.428	26.5944	0.681205	0.777147	0.0959421	0.297467	NP_000337	P48436
SPHK1	Pan-specific	Sphingosine kinase 1	2, 2	1.29619	26.9091	0.513996	2, 2	1.79671	29.2614	0.690641	38.6155	-2.85053	-2.71234	0.138192	0.428463	NP_892010	Q9NYA1
SPHK2	Pan-specific	Sphingosine kinase 2	2, 2	4.17176	91.8095	2.20038	2, 2	3.34407	38.4127	1.58688	-19.8403	-2.30253	-2.42107	-0.118547	-0.367552	NP_064511	Q9NRA0
Src	Pan-specific	Src proto-oncogene-encoded protein-tyrosine kinase	0, 3	1633.85	71.4763	10.8138	0, 3	3184.93	1.69738	11.4823	94.9342	0.496475	0.794794	0.298319	0.924934	NP_005408	P12931
Src	Y419	Src proto-oncogene-encoded protein-tyrosine kinase	0, 0	1251.15	13.6982	10.4288	0, 0	1728.45	10.193	10.6005	38.149	0.37136	0.508229	0.136869	0.424361	NP_005408	P12931
Src	Pan-specific	Src proto-oncogene-encoded protein-tyrosine kinase	0, 0	1463.81	1.74727	10.6552	0, 0	2022.09	12.0655	10.8269	38.139	0.444954	0.581795	0.136841	0.424274	NP_005408	P12931
Src	Y530	Src proto-oncogene-encoded protein-tyrosine kinase	0, 0	1156.74	17.2189	10.3156	0, 0	1315.27	12.3171	10.2064	13.7046	0.334576	0.380143	0.0455668	0.141279	NP_005408	P12931
Src	Pan-specific	Src proto-oncogene-encoded protein-tyrosine kinase	0, 0	649.545	61.7985	9.48301	0, 0	359.226	8.00781	8.33403	-44.6958	0.0640282	-0.228355	-0.292383	-0.906529	NP_005408	P12931
Src	Pan-specific	Src proto-oncogene-encoded protein-tyrosine kinase	0, 0	1332.16	450.596	10.5193	0, 0	662.467	51.1139	9.21698	-50.271	0.40077	0.0585925	-0.342177	-1.06092	NP_005408	P12931
STAT1a	Pan-specific	Signal transducer and activator of transcription 1 alpha	0, 0	474.056	56.5209	9.02864	0, 0	508.417	4.52234	8.83515	7.24834	-0.0836247	-0.0654988	0.0181259	0.056199	NP_009330	P42224
STAT1a + STAT1b	Pan-specific	Signal transducer and activator of transcription 1 alpha + Signal transducer and activator of transcription 1 beta	0, 0	11096.2	4.04818	13.5775	0, 0	18852.7	0.60043	14.0478	69.9027	1.39457	1.62852	0.233954	0.725369	NP_009330	P42224
STAT1a + STAT1b	S727	Signal transducer and activator of transcription 1 alpha + Signal transducer and activator of transcription 1 beta	0, 0	663.885	8.91475	9.51451	0, 0	898.589	7.55928	9.6568	35.353	0.0742655	0.201525	0.127259	0.394565	NP_009330	P42224
STAT1a + STAT1b	Pan-specific	Signal transducer and activator of transcription 1 alpha + Signal transducer and activator of transcription 1 beta	2, 2	1.86622	82.849	1.03984	2, 2	2.49581	32.0911	1.16479	33.7362	-2.67965	-2.55825	0.121405	0.376414	NP_009330	P42224
STAT1a + STAT1b	Y701	Signal transducer and activator of transcription 1 alpha + Signal transducer and activator of transcription 1 beta	0, 0	110.083	124.446	6.92217	0, 0	72.7458	18.4383	6.03007	-33.9175	-0.768138	-0.977106	-0.208968	-0.647901	NP_009330	P42224
STAT2	Y690	Signal transducer and activator of transcription 2	0, 0	158.365	20.1674	7.44684	0, 0	698.922	44.9557	9.29427	341.335	-0.597645	0.0837081	0.681353	2.11252	NP_005410	P52630
STAT2	Pan-specific	Signal transducer and activator of transcription 2	0, 0	3399.04	8.99246	11.8706	0, 0	3603.33	22.6386	11.6604	6.01022	0.839908	0.852663	0.0127555	0.0395482	NP_005410	P52630
STAT3	Pan-specific	Signal transducer and activator of transcription 3 (acute phase response factor)	0, 0	12.302	66.6863	3.76054	0, 0	18.3412	6.75581	4.04229	49.0914	-1.79554	-1.6231	0.172436	0.534634	NP_003141	P40763
STAT3	Pan-specific	Signal transducer and activator of transcription 3 (acute phase response factor)	2, 2	5.66401	10.5263	2.64155	2, 2	6.31633	63.7843	2.50437	11.517	-2.15917	-2.12291	0.0362595	0.112422	NP_003141	P40763
STAT3	Y705	Signal transducer and activator of transcription 3	0, 3	80.1021	70.4198	6.46349	0, 3	52.54	10.2023	5.56062	-34.4088	-0.917191	-1.12967	-0.212478	-0.658786	NP_003141	P40763
STAT3	S727	Signal transducer and activator of transcription 3	0, 0	1881.9	78.8244	11.0177	0, 0	942.39	6.0984	9.72546	-49.9235	0.562738	0.223839	-0.338899	-1.05075	NP_003141	P40763
STAT4	Pan-specific	Signal transducer and activator of transcription 4 (acute phase response factor)	2, 2	6.0171	7.52033	2.72879	2, 2	7.1145	29.6188	2.67604	18.238	-2.13081	-2.06711	0.0637003	0.197502	NP_003142	Q14765
STAT5A	Pan-specific	Signal transducer and activator of transcription 5A	2, 2	4.01654	14.2857	2.14568	2, 2	10.1179	43.2931	3.18412	151.906	-2.3203	-1.902	0.418307	1.29695	NP_003143	P42229
STAT5A	Y780	Signal transducer and activator of transcription 5A	0, 0	920.562	10.1859	9.98609	0, 0	699.393	9.1383	9.29524	-24.0254	0.22751	0.0840239	-0.143486	-0.444876	NP_003143	P42229
STAT5A	Y694	Signal transducer and activator of transcription 5A	0, 0	122.273	85.3055	7.07368	0, 0	46.6211	14.0733	5.38819	-61.8712	-0.718904	-1.18571	-0.466803	-1.44732	NP_003143	P42229
STAT5B	Pan-specific	Signal transducer and activator of transcription 5B	0, 0	2236.68	30.531	11.2669	0, 0	2856.36	16.8092	11.3252	27.7056	0.643707	0.743744	0.100037	0.310163	NP_036580	P51692
STAT6	Pan-specific	Signal transducer and activator of transcription 6	0, 0	3520.2	14.2502	11.9212	0, 0	2558.61	16.4879	11.1664	-27.3162	0.856328	0.692131	-0.164197	-0.509089	NP_003144	P42226
STI1	Pan-specific	Stress induced phosphoprotein 1 (Hsc70/Hsp90 organizing protein (Hop))	0, 0	2398.09	187.905	11.3674	0, 0	3463.26	72.0537	11.6032	44.4174	0.676375	0.834074	0.157699	0.488943	NP_006810	P31948
STK33	Pan-specific	FLJ35932 protein-serine kinase	0, 0	928.782	41.0118	9.99892	0, 0	492.378	5.1996	8.7889	-46.9867	0.231678	-0.0805281	-0.312206	-0.967989	NP_112168	Q8NEF5
Striatin	Pan-specific	Striatin	0, 0	6016.55	8.28937	12.6944	0, 0	7525.28	7.25191	12.7228	25.0763	1.10761	1.19793	0.0903198	0.280035	NP_003153.2.	O43815
Syk	Pan-specific	Spleen protein-tyrosine kinase	0, 0	6346.16	45.2998	12.7714	0, 0	7683.65	12.1074	12.7529	21.0755	1.13262	1.2077	0.0750797	0.232783	NP_003168	P43405
Synapsin 1	S605	Synapsin 1 isoform Ia	0, 0	102.494	3.26268	6.81913	0, 0	127.68	40.4327	6.84167	24.5728	-0.801624	-0.713348	0.0882764	0.273699	NP_008881	P17600
Synapsin 1	S9	Synapsin 1 isoform Ia	0, 0	1594.06	23.3551	10.7782	0, 0	950.392	1.02828	9.73766	-40.379	0.484915	0.227803	-0.257111	-0.797169	NP_008881	P17600
TAK1	Pan-specific	TGF-beta-activated protein-serine kinase 1	0, 0	123.587	36.9974	7.08911	0, 0	264.816	27.5242	7.89412	114.275	-0.713892	-0.371317	0.342575	1.06215	NP_663306	O43318
TAK1	Pan-specific	TGF-beta-activated protein-serine kinase 1	0, 0	3573.35	25.2514	11.9428	0, 0	5644.16	30.6511	12.3078	57.9515	0.863354	1.06307	0.199714	0.61921	NP_663306	O43318
TAK1	Pan-specific	TGF-beta-activated protein-serine kinase 1	0, 0	392.242	56.3535	8.75532	0, 0	515.473	54.0913	8.85503	31.4173	-0.17244	-0.0590361	0.113404	0.351608	NP_663306	O43318
TAK1	Pan-specific	TGF-beta-activated protein-serine kinase 1	0, 3	2483.18	20.9893	11.4177	0, 3	3025.95	13.8811	11.4085	21.8577	0.692722	0.770786	0.0780636	0.242035	NP_663306	O43318
TAK1	Pan-specific	TGF-beta-activated protein-serine kinase 1	0, 0	880.794	59.6085	9.92238	0, 0	286.469	15.3952	8.00752	-67.476	0.206807	-0.334467	-0.541273	-1.67821	NP_663306	O43318
Tau	S721	Microtubule-associated protein tau	0, 0	910.489	70.4751	9.97022	0, 0	2317.33	47.0824	11.0235	154.515	0.222352	0.645692	0.42334	1.31256	NP_005901	P10636
Tau	S717	Microtubule-associated protein tau	0, 0	813.842	17.1985	9.80833	0, 0	1806.09	29.2004	10.6639	121.922	0.169743	0.52883	0.359087	1.11334	NP_005901	P10636
Tau	S516+S519	Microtubule-associated protein tau	0, 0	1350.99	10.6108	10.5395	0, 0	2728.44	12.2768	11.2591	101.959	0.40735	0.722261	0.314911	0.976376	NP_005901	P10636
Tau	S519	Microtubule-associated protein tau	0, 0	241.853	24.098	8.05771	0, 0	345.834	12.27	8.27922	42.9935	-0.399135	-0.246168	0.152967	0.474273	NP_005901	P10636
Tau	S713	Microtubule-associated protein tau	0, 0	391.882	24.0262	8.754	0, 0	522.046	15.471	8.87331	33.2151	-0.17287	-0.0530954	0.119775	0.37136	NP_005901	P10636
Tau	S516	Microtubule-associated protein tau	0, 0	1247.74	50.0914	10.4248	0, 0	1495.93	6.07111	10.3921	19.8914	0.370079	0.44049	0.0704108	0.218308	NP_005901	P10636
Tau	S739	Microtubule-associated protein tau	0, 0	796.141	48.3696	9.7766	0, 0	744	12.6778	9.38444	-6.54916	0.159434	0.113012	-0.0464213	-0.143929	NP_005901	P10636
Tau	T548	Microtubule-associated protein tau	0, 0	3205.44	25.9446	11.786	0, 0	2890.12	28.3311	11.3422	-9.83698	0.812414	0.749253	-0.0631617	-0.195832	NP_005901	P10636
Tau	S713	Microtubule-associated protein tau	0, 0	2428.36	8.26647	11.3855	0, 0	1589.4	24.0441	10.4795	-34.5482	0.682255	0.468906	-0.213349	-0.661484	NP_005901	P10636
Tau	T522	Microtubule-associated protein tau	0, 0	2522.02	5.8185	11.4401	0, 0	1439.76	109.694	10.3369	-42.9123	0.699997	0.422546	-0.277451	-0.860232	NP_005901	P10636
TBK1	Pan-specific	Serine/threonine-protein kinase TBK1	0, 0	503.377	37.5834	9.11522	0, 0	1108.08	207.891	9.95913	120.129	-0.0554885	0.299777	0.355266	1.1015	NP_037386	Q9UHD2
TBK1	Pan-specific	Serine/threonine-protein kinase TBK1	0, 0	2710.62	87.7081	11.5441	0, 0	2330.23	28.3366	11.0315	-14.0332	0.733807	0.648295	-0.0855125	-0.26513	NP_037386	Q9UHD2
TEK (TIE2)	Pan-specific	Angiopoietin-1 receptor-tyrosine kinase	0, 0	421.585	62.4063	8.8594	0, 0	330.2	11.7935	8.21248	-21.6764	-0.138619	-0.267857	-0.129238	-0.400701	NP_444515	Q02763
Tlk1	Pan-specific	Tousled-like protein-serine kinase 1	0, 0	895.536	81.2614	9.94633	0, 0	932.101	14.2712	9.70962	4.08303	0.214588	0.218692	0.00410368	0.0127234	NP_036422	Q9UKI8
TPIPb	Pan-specific	Phosphatidylinositol-3,4,5-trisphosphate 3-phosphatase TPTE2	3, 2	14.9261	89.8151	4.03949	3, 2	7.34159	0.516874	2.72137	-50.8138	-1.70489	-2.05238	-0.347491	-1.07739	NP_001135440.1	Q6XPS3
TRADD	Pan-specific	Tumor necrosis factor receptor type 1 associated DEATH domain protein	3, 0	3225.74	99.6368	11.7951	3, 0	4512.98	221.418	11.9851	39.9052	0.815375	0.958202	0.142828	0.442834	NP_003789	Q15628
Trail	Pan-specific	Tumor necrosis factor-related apoptosis-inducing ligand	0, 0	5290.83	88.8099	12.509	0, 0	3692.51	2.4475	11.6957	-30.2094	1.04735	0.864125	-0.183226	-0.568088	NP_003801	P50591
TrkA	Pan-specific	Nerve growth factor (NGF) receptor-tyrosine kinase	0, 0	491.16	16.8179	9.07977	0, 0	560.971	16.6049	8.97706	14.2135	-0.0670072	-0.0193785	0.0476286	0.147672	NP_002520	P04629
TrkB	Pan-specific	BNDF/NT3/4/5 receptor- tyrosine kinase	0, 0	774.86	11.257	9.73751	0, 0	1699.87	49.0178	10.5765	119.377	0.146732	0.50041	0.353678	1.09657	NP_006171	Q16620
TTK	Pan-specific	Dual specificity protein kinase	0, 0	520.836	6.95147	9.16441	0, 0	663.772	7.13315	9.21982	27.4436	-0.0395038	0.0595154	0.0990192	0.307007	AAA61239.1	P33981
Tyk2	Pan-specific	Protein-tyrosine kinase 2 (Jak-related)	0, 0	1060.63	9.54545	10.1904	0, 0	1264.24	5.53013	10.1493	19.1964	0.293911	0.36159	0.0676789	0.209837	NP_003322	P29597
Tyk2	Pan-specific	Protein-tyrosine kinase 2 (Jak-related)	0, 0	978.213	41.722	10.0737	0, 0	881.295	27.4589	9.62876	-9.90765	0.255987	0.192414	-0.0635738	-0.197109	NP_003322	P29597
Tyro10 (DDR2)	Pan-specific	Neurotrophic receptor-tyrosine kinase of discoidin domain receptor family, member 2 precursor	3, 0	993.29	110.774	10.0958	3, 0	1254.31	46.4573	10.138	26.2782	0.263158	0.357894	0.0947362	0.293728	NP_006173	Q16832
Tyro10 (DDR2)	Pan-specific	Neurotrophic receptor-tyrosine kinase of discoidin domain receptor family, member 2 precursor	0, 1	530.513	238.358	9.19097	0, 1	553.081	69.8011	8.95663	4.25392	-0.0308733	-0.0260201	0.00485325	0.0150474	NP_006173	Q16832
Tyrosine Hydroxylase	S18	Tyrosine hydroxylase isoform a	0, 0	89.8775	17.6974	6.62961	0, 0	141.269	9.82986	6.98758	57.1796	-0.863209	-0.665929	0.197279	0.611661	NP_954986	P07101
Tyrosine Hydroxylase	S70	Tyrosine hydroxylase isoform a	0, 0	38.6015	55.2026	5.41031	0, 0	30.7857	14.184	4.78947	-20.2473	-1.25943	-1.38028	-0.12085	-0.374695	NP_954986	P07101
Ubiquitin	Pan-specific	Ubiquitin	0, 1	4264.99	10.2273	12.1981	0, 1	6698.47	18.7137	12.5549	57.0571	0.946305	1.14336	0.197058	0.610975	NP_061828.1	P62988
VEGFR2 (KDR)	Y1214	Vascular endothelial growth factor receptor-tyrosine kinase 2 (Flk1)	0, 3	304.154	41.1171	8.38838	0, 3	428.015	14.237	8.5868	40.7235	-0.291682	-0.146208	0.145473	0.451038	NP_002244	P35968
VHR	Pan-specific	Dual specificity protein phosphatase 3	0, 0	1756.73	152.667	10.9184	0, 0	833.129	3.47023	9.54768	-52.575	0.530471	0.166062	-0.364409	-1.12984	NP_004081	P51452
Vimentin	S34	Vimentin	0, 0	1475.6	6.33129	10.6668	0, 0	2257.3	4.16004	10.9857	52.975	0.448715	0.633386	0.184671	0.57257	NP_003371	P08670
Vrk1	Pan-specific	Vaccinia related protein-serine kinase 1	0, 0	1133.77	77.339	10.2866	0, 0	702.446	11.6765	9.30152	-38.0431	0.325172	0.0860664	-0.239105	-0.741342	NP_003375	Q99986
Wee1	Pan-specific	Wee1 protein-tyrosine kinase	1, 1	2705.79	218.943	11.5416	1, 1	2455.77	63.6417	11.1072	-9.24009	0.732971	0.672897	-0.0600744	-0.18626	NP_003381	P30291
WIP1	Pan-specific	Protein phosphatase 1D	0, 0	819.906	10.3721	9.81904	0, 0	1137.86	7.60995	9.99739	38.7799	0.173223	0.312213	0.13899	0.430936	NP_003611.1.	O15297
Yes	Pan-specific	Yamaguchi sarcoma proto-oncogene-encoded tyrosine kinase	2, 2	2.42354	167.769	1.41684	2, 2	3.25279	73.5065	1.54696	34.2163	-2.55714	-2.43405	0.123095	0.381654	NP_005424	P07947
Yes	Pan-specific	Yamaguchi sarcoma proto-oncogene-encoded tyrosine kinase	0, 0	343.821	44.0018	8.56524	0, 0	384.461	30.0851	8.43197	11.8201	-0.23421	-0.196524	0.037686	0.116845	NP_005424	P07947
YSK1	Pan-specific	Serine/threonine-protein kinase 25	0, 0	1923.27	37.3264	11.0491	0, 0	2491.07	0.409103	11.1278	29.5229	0.572932	0.679588	0.106656	0.330685	NP_006365.2	O00506
ZAP70	Pan-specific	Zeta-chain (TCR) associated protein-tyrosine kinase, 70 kDa	0, 0	677.322	38.9361	9.54342	0, 0	479.36	7.44961	8.75024	-29.2272	0.0836592	-0.0930908	-0.17675	-0.548011	NP_003168	P43403
ZAP70	Pan-specific	Zeta-chain (TCR) associated protein-tyrosine kinase, 70 kDa	0, 0	2254.2	0.563587	11.2781	0, 0	1384.21	56.328	10.2801	-38.5941	0.647366	0.404098	-0.243268	-0.754248	NP_003168	P43403
ZAP70	Y315+Y319	Zeta-chain (TCR) associated protein-tyrosine kinase, 70 kDa	0, 0	1708.04	37.5944	10.8778	0, 0	683.9	10.5886	9.26292	-59.9599	0.517294	0.0735214	-0.443772	-1.37591	NP_001070	P43403
ZAP70/Syk	Y319/Y352	Zeta-chain (TCR) associated protein-tyrosine kinase, 70 kDa/Spleen protein-tyrosine kinase	0, 0	349.211	54.2648	8.58768	0, 0	265.436	1.29416	7.8975	-23.9896	-0.226918	-0.37022	-0.143301	-0.444304	NP_001070	P43403
ZIPK	Pan-specific	ZIP kinase (death associated protein-serine kinase 3 (DAPK3))	0, 0	748.019	22.7695	9.68665	0, 0	420.748	2.01619	8.56209	-43.7517	0.130204	-0.154237	-0.284442	-0.881906	NP_001339	O43293
ZIPK	Pan-specific	ZIP kinase (death associated protein-serine kinase 3 (DAPK3))	0, 0	747.308	66.4961	9.68528	0, 0	368.467	3.95593	8.37067	-50.6942	0.129759	-0.216447	-0.346206	-1.0734	NP_001339	O43293
