# Supplementary material for: Activated platelets rescue apoptotic cells via paracrine activation of EGFR and DNA-dependent protein kinase
Source: Cell Death Dis. 2014 Sep 11;5(9):e1410–. doi: 10.1038/cddis.2014.373 (PMC4540201; doi:10.1038/cddis.2014.373)
Supplement: Supplementary Table 2 [file cddis2014373x5.xls]

## Sheet: X-tandem search results (GPM)
Confidently identified? (confident when a total of 2 or more peptides were detected)	rank	log(e) Base-10 log of the expectation that this assignment is stochastic	log(I) Base-10 log of the sum of the intensities of the fragment ion spectra	Measured protein coverage (% of protein residues)	Corrected protein coverage (% corrected for unlikely peptides)	# of unique peptides	total # of peptides	Molecular weight	Accession	Description
Yes	1	-2814.6	10.32	92	100+	177	1658	69.3	ENSP00000295897	ALB:p , albumin [ Source: HGNC 399 ]
Yes	2	-1878.4	9.42	88	100+	117	540	77	ENSP00000385834	TF:p , transferrin [ Source: HGNC 11740 ]
Yes	3	-1264.6	9.14	63	81	79	361	129.3	ENSP00000260356	THBS1:p , thrombospondin 1 [ Source: HGNC 11785 ]
Yes	4	-1117.3	8.9	42	50	75	250	187	ENSP00000245907	C3:p , complement component 3 [ Source: HGNC 1318 ]
Yes	5	-1080.9	8.63	60	95	71	194	139	ENSP00000356399	CFH:p , complement factor H [ Source: HGNC 4883 ]
Yes	6	-1032.3	9.02	51	74	70	237	163.2	ENSP00000323929	alpha-2-macroglobulin [ Source: HGNC 7 ]
Yes	7	-851.8	8.12	39	63	54	109	246.5	ENSP00000394423	FN1:p , fibronectin 1 [ Source: HGNC 3778 ]
Yes	8	-801.9	8.26	14	19	62	110	515.3	ENSP00000233242	APOB:p , apolipoprotein B [ Source: HGNC 603 ]
Yes	9	-795.7	8.3	33	47	55	129	192.6	ENSP00000414200	C4B:p , complement component 4B (Chido blood group) [ Source: HGNC 1324 ]
Yes	10	-737.7	9.32	66	100+	50	321	45.2	ENSP00000348170	HP:p , haptoglobin [ Source: HGNC 5141 ]
Yes	11	-682	8.35	59	71	46	123	90.5	ENSP00000308938	PLG:p , plasminogen [ Source: HGNC 9071 ]
Yes	12	-595.1	8.89	71	95	40	188	46.7	ENSP00000390299	SERPINA1:p , serpin peptidase inhibitor, clade A (alpha-1 antiproteinase, antitrypsin), member 1 [ Source: HGNC 8941 ]
Yes	13	-580.7	7.7	24	35	41	57	279.8	ENSP00000469433	FLNA:p , filamin A, alpha [ Source: HGNC 3754 ]
Yes	14	-566.3	7.81	29	46	39	65	186.7	ENSP00000386043	LTBP1:p , latent transforming growth factor beta binding protein 1 [ Source: HGNC 6714 ]
Yes	15	-563.9	9.33	74	100+	40	253	43.9	ENSP00000374990	immunoglobulin heavy constant gamma 1 (G1m marker) [ Source: HGNC 5525 ]
Yes	16	-539	8.54	39	55	33	113	122.1	ENSP00000264613	CP:p , ceruloplasmin (ferroxidase) [ Source: HGNC 2295 ]
Yes	17	-534.8	8.36	53	66	34	95	52.9	ENSP00000273951	GC:p , group-specific component (vitamin D binding protein) [ Source: HGNC 4187 ]
Yes	18	-494.8	8.06	56	69	39	78	45.3	ENSP00000350425	APOA4:p , apolipoprotein A-IV [ Source: HGNC 602 ]
Yes	19	-487.4	8.29	29	40	39	105	140.9	ENSP00000451848	CFB:p , complement factor B [ Source: HGNC 1037 ]
Yes	20	-475.2	8.22	40	64	30	75	71.9	ENSP00000265023	KNG1:p , kininogen 1 [ Source: HGNC 6383 ]
Yes	21	-475	8.84	63	100	33	207	51.6	ENSP00000265983	HPX:p , hemopexin [ Source: HGNC 5171 ]
Yes	22	-473.7	9.29	72	89	34	181	30.8	ENSP00000364469	apolipoprotein A-I [ Source: HGNC 600 ]
Yes	23	-466.2	8.53	55	84	34	110	49.4	ENSP00000375001	immunoglobulin heavy constant mu [ Source: HGNC 5541 ]
Yes	24	-443.6	7.62	20	27	33	43	269.6	ENSP00000316029	TLN1:p , talin 1 [ Source: HGNC 11845 ]
Yes	25	-422.2	9.61	55	72	28	295	13.9	ENSP00000296028	PPBP:p , pro-platelet basic protein (chemokine (C-X-C motif) ligand 7) [ Source: HGNC 9240 ]
Yes	26	-421.7	8.23	41	61	27	82	70	ENSP00000308541	F2:p , coagulation factor II (thrombin) [ Source: HGNC 3535 ]
Yes	27	-421.5	8.22	2.8	4	1	5	47.9	ENSP00000287611	KNG1:p , kininogen 1 [ Source: HGNC 6383 ]
Yes	28	-417.8	9.16	67	100+	24	144	35.9	ENSP00000374987	immunoglobulin heavy constant gamma 2 (G2m marker) [ Source: HGNC 5526 ]
Yes	29	-415.9	8.81	27	45	34	76	94.9	ENSP00000306361	FGA:p , fibrinogen alpha chain [ Source: HGNC 3661 ]
Yes	30	-406.4	9.2	32	60	8	35	41.3	ENSP00000374993	immunoglobulin heavy constant gamma 3 (G3m marker) [ Source: HGNC 5527 ]
Yes	31	-403.2	8.92	27	33	6	15	39	ENSP00000441828	HPR:p , haptoglobin-related protein [ Source: HGNC 5156 ]
Yes	32	-382.3	8	40	54	24	58	85.6	ENSP00000362924	GSN:p , gelsolin [ Source: HGNC 4620 ]
Yes	33	-378.5	7.9	32	44	27	59	103.3	ENSP00000266041	ITIH4:p , inter-alpha-trypsin inhibitor heavy chain family, member 4 [ Source: HGNC 6169 ]
Yes	35	-353	7.56	14	21	24	38	309.1	ENSP00000261405	von Willebrand factor [ Source: HGNC 12726 ]
Yes	36	-330.4	9.27	91	100+	19	219	11.7	ENSP00000374777	immunoglobulin kappa constant [ Source: HGNC 5716 ]
Yes	37	-326.3	8.14	1.9	3	2	2	123.9	ENSP00000418996	Complement factor B; Uncharacterized protein; cDNA FLJ55673, highly similar to Complement factor B
Yes	38	-325.2	8.54	58	100+	25	89	54.2	ENSP00000263100	A1BG:p , alpha-1-B glycoprotein [ Source: HGNC 5 ]
Yes	39	-320.8	8.59	46	63	21	89	38.3	ENSP00000205948	APOH:p , apolipoprotein H (beta-2-glycoprotein I) [ Source: HGNC 616 ]
Yes	40	-307.2	9.11	56	95	21	132	37.6	ENSP00000374989	immunoglobulin heavy constant alpha 1 [ Source: HGNC 5478 ]
Yes	41	-295.8	8	53	78	21	55	34.2	ENSP00000292401	AZGP1:p , alpha-2-glycoprotein 1, zinc-binding [ Source: HGNC 910 ]
Yes	42	-295.2	7.14	15	22	22	23	226.4	ENSP00000216181	MYH9:p , myosin, heavy chain 9, non-muscle [ Source: HGNC 7579 ]
Yes	43	-285.2	9.28	71	100+	21	136	10.8	ENSP00000296029	PF4:p , platelet factor 4 [ Source: HGNC 8861 ]
Yes	44	-264.7	8.51	35	62	18	78	39.3	ENSP00000393887	AHSG:p , alpha-2-HS-glycoprotein [ Source: HGNC 349 ]
Yes	45	-253.7	8.28	86	100+	18	59	16	ENSP00000333994	HBB:p , hemoglobin, beta [ Source: HGNC 4827 ]
Yes	46	-244.9	7.58	60	78	19	26	38.1	ENSP00000357156	CD5L:p , CD5 molecule-like [ Source: HGNC 1690 ]
Yes	47	-236.6	7.76	35	47	16	38	67	ENSP00000356037	C4BPA:p , complement component 4 binding protein, alpha [ Source: HGNC 1325 ]
Yes	48	-234.2	8.37	47	54	15	52	41.8	ENSP00000331514	ACTG1:p , actin, gamma 1 [ Source: HGNC 144 ]
Yes	49	-230.4	7.72	33	49	21	41	69	ENSP00000226355	AFM:p , afamin [ Source: HGNC 316 ]
Yes	50	-226.1	7.8	30	50	16	49	59.5	ENSP00000232003	HRG:p , histidine-rich glycoprotein [ Source: HGNC 5181 ]
Yes	51	-224.8	9.01	93	100+	15	116	11.3	ENSP00000374856	immunoglobulin lambda constant 2 (Kern-Oz- marker) [ Source: HGNC 5856 ]
Yes	52	-223.2	7.82	39	50	18	41	52.6	ENSP00000356671	SERPINC1:p , serpin peptidase inhibitor, clade C (antithrombin), member 1 [ Source: HGNC 775 ]
Yes	53	-210.6	7.28	24	32	14	21	104.7	ENSP00000338861	C6:p , complement component 6 [ Source: HGNC 1339 ]
Yes	54	-210.3	7.94	84	100+	14	42	15.9	ENSP00000237014	TTR:p , transthyretin [ Source: HGNC 12405 ]
Yes	55	-205.2	7.69	12	21	14	20	163.8	ENSP00000261336	PZP:p , pregnancy-zone protein [ Source: HGNC 9750 ]
Yes	56	-202.3	7.36	27	46	16	30	76.6	ENSP00000385035	C1S:p , complement component 1, s subcomponent [ Source: HGNC 1247 ]
Yes	57	-201.8	9.06	25	40	3	8	11.5	ENSP00000226524	PF4V1:p , platelet factor 4 variant 1 [ Source: HGNC 8862 ]
Yes	58	-196.2	8.84	39	56	6	14	35.9	ENSP00000374985	immunoglobulin heavy constant gamma 4 (G4m marker) [ Source: HGNC 5528 ]
Yes	59	-195.7	8.78	25	36	4	26	23.1	ENSP00000436353	IGLL5:p , immunoglobulin lambda-like polypeptide 5 [ Source: HGNC 38476 ]
Yes	60	-189.8	7.9	23	32	14	32	106.4	ENSP00000351190	ITIH2:p , inter-alpha-trypsin inhibitor heavy chain 2 [ Source: HGNC 6167 ]
Yes	62	-186	7.78	39	73	14	30	34.6	ENSP00000231061	SPARC:p , secreted protein, acidic, cysteine-rich (osteonectin) [ Source: HGNC 11219 ]
Yes	63	-185.2	8.43	46	79	15	52	23.5	ENSP00000259396	ORM1:p , orosomucoid 1 [ Source: HGNC 8498 ]
Yes	64	-184.2	7.25	38	48	14	20	55.9	ENSP00000306099	FGB:p , fibrinogen beta chain [ Source: HGNC 3662 ]
Yes	65	-178.3	7.83	29	54	13	40	60.9	ENSP00000383931	GP5:p , glycoprotein V (platelet) [ Source: HGNC 4443 ]
Yes	66	-169.9	7.52	16	27	11	26	50.6	ENSP00000452367	SERPINA3:p , no protein text annotation available
Yes	67	-163	7.23	24	35	13	19	75.1	ENSP00000377783	PROS1:p , protein S (alpha) [ Source: HGNC 9456 ]
Yes	68	-161.5	7.83	37	62	12	30	39	ENSP00000265132	AMBP:p , alpha-1-microglobulin/bikunin precursor [ Source: HGNC 453 ]
Yes	69	-160.7	9.34	8.9	11	2	2	69.2	sp|ALBU_BOVIN|	Serum albumin; BSA; Bos d 6; Flags: Precursor;
Yes	70	-159.1	7.01	18	27	14	15	136.3	ENSP00000264187	NID1:p , nidogen 1 [ Source: HGNC 7821 ]
Yes	71	-157.4	7.25	29	39	11	17	65.1	ENSP00000354458	C8A:p , complement component 8, alpha polypeptide [ Source: HGNC 1352 ]
Yes	72	-157.1	7.96	27	65	12	27	52.5	ENSP00000315130	CLU:p , clusterin [ Source: HGNC 2095 ]
Yes	73	-156.8	7.29	15	23	15	26	138	ENSP00000378431	MMRN1:p , multimerin 1 [ Source: HGNC 7178 ]
Yes	74	-155.7	8.19	87	98	11	38	15.2	ENSP00000251595	HBA2:p , hemoglobin, alpha 2 [ Source: HGNC 4824 ]
Yes	75	-152	7.54	23	54	14	24	55.1	ENSP00000278407	SERPING1:p , serpin peptidase inhibitor, clade G (C1 inhibitor), member 1 [ Source: HGNC 1228 ]
Yes	76	-150.5	7.97	24	41	13	32	54.3	ENSP00000226218	VTN:p , vitronectin [ Source: HGNC 12724 ]
Yes	77	-150.1	7.52	17	28	10	22	101.3	ENSP00000273283	ITIH1:p , inter-alpha-trypsin inhibitor heavy chain 1 [ Source: HGNC 6166 ]
Yes	78	-147.8	7.46	20	35	12	20	67.7	ENSP00000253496	F12:p , coagulation factor XII (Hageman factor) [ Source: HGNC 3530 ]
Yes	79	-147.3	7.36	21	29	12	19	63.1	ENSP00000263408	C9:p , complement component 9 [ Source: HGNC 1358 ]
Yes	80	-146.1	7.25	20	26	12	16	76.8	ENSP00000426629	KLKB1:p , kallikrein B, plasma (Fletcher factor) 1 [ Source: HGNC 6371 ]
Yes	81	-142.4	8.26	59	87	9	29	12.5	ENSP00000418649	immunoglobulin kappa variable 3-20 [ Source: HGNC 5817 ]
Yes	82	-141.2	6.97	9.6	20	14	16	251.5	ENSP00000356771	F5:p , coagulation factor V (proaccelerin, labile factor) [ Source: HGNC 3542 ]
Yes	83	-140.9	7.91	77	100+	10	39	5	ENSP00000414376	TMSB4X:p , thymosin beta 4, X-linked [ Source: HGNC 11881 ]
Yes	84	-135.8	6.96	70	100+	11	12	18	ENSP00000419425	PPIA:p , peptidylprolyl isomerase A (cyclophilin A) [ Source: HGNC 9253 ]
Yes	85	-133.2	8.2	33	57	8	22	23.6	ENSP00000394936	ORM2:p , orosomucoid 2 [ Source: HGNC 8499 ]
Yes	86	-131.8	7.95	34	92	12	27	17.6	ENSP00000242465	SRGN:p , serglycin [ Source: HGNC 9361 ]
Yes	87	-131.3	8.63	23	37	4	22	36.6	ENSP00000374981	immunoglobulin heavy constant alpha 2 (A2m marker) [ Source: HGNC 5479 ]
Yes	88	-131.1	8.05	64	80	10	24	11.2	ENSP00000356969	APOA2:p , apolipoprotein A-II [ Source: HGNC 601 ]
Yes	89	-131	6.98	21	26	11	15	63.5	ENSP00000358045	extracellular matrix protein 1 [ Source: HGNC 3153 ]
Yes	90	-130.7	6.99	5.2	8	2	2	83.2	ENSP00000299367	complement component 2 [ Source: HGNC 1248 ]
Yes	91	-128.5	7.27	21	31	10	14	66.6	ENSP00000378131	CFI:p , complement factor I [ Source: HGNC 5394 ]
Yes	92	-127.1	7.26	23	34	11	18	54.5	ENSP00000371493	SERPINF2:p , serpin peptidase inhibitor, clade F (alpha-2 antiplasmin, pigment epithelium derived factor), member 2 [ S ...
Yes	93	-126.9	7.01	22	37	10	14	66	ENSP00000215539	IGFALS:p , insulin-like growth factor binding protein, acid labile subunit [ Source: HGNC 5468 ]
Yes	95	-123	7.62	44	100+	11	23	21.3	ENSP00000345179	apolipoprotein D [ Source: HGNC 612 ]
Yes	96	-121.1	8.25	58	80	8	27	10.8	ENSP00000227667	APOC3:p , apolipoprotein C-III [ Source: HGNC 610 ]
Yes	98	-119.4	6.76	17	23	9	10	93.5	ENSP00000322061	C7:p , complement component 7 [ Source: HGNC 1346 ]
Yes	99	-117.4	7.16	17	27	10	17	86.9	ENSP00000284981	amyloid beta (A4) precursor protein [ Source: HGNC 620 ]
Yes	100	-109.2	7.91	40	51	8	35	24.4	sp|TRYP_PIG|	Trypsin; EC 3.4.21.4; Flags: Precursor;
Yes	101	-108.2	6.94	30	46	9	13	36	ENSP00000360305	PDLIM1:p , PDZ and LIM domain 1 [ Source: HGNC 2067 ]
Yes	102	-105.3	6.9	12	14	10	15	116.6	ENSP00000361841	VCL:p , vinculin [ Source: HGNC 12665 ]
Yes	103	-104	7.56	27	48	9	24	38.2	ENSP00000302621	LRG1:p , leucine-rich alpha-2-glycoprotein 1 [ Source: HGNC 29480 ]
Yes	104	-102.7	7.21	23	33	8	14	28.5	ENSP00000300933	TPM4:p , tropomyosin 4 [ Source: HGNC 12013 ]
Yes	105	-100.4	7.03	26	36	8	12	29	ENSP00000357521	TPM3:p , tropomyosin 3 [ Source: HGNC 12012 ]
Yes	106	-99.3	6.77	15	30	8	10	90.6	ENSP00000391694	SELP:p , selectin P (granule membrane protein 140kDa, antigen CD62) [ Source: HGNC 10721 ]
Yes	107	-99.1	7.36	26	34	7	14	36.1	ENSP00000252486	APOE:p , apolipoprotein E [ Source: HGNC 613 ]
Yes	108	-97.8	7.28	17	23	8	18	75.5	ENSP00000290575	C1R:p , complement component 1, r subcomponent [ Source: HGNC 1246 ]
Yes	109	-97.6	7.4	21	46	7	13	53.1	ENSP00000355627	AGT:p , angiotensinogen (serpin peptidase inhibitor, clade A, member 8) [ Source: HGNC 333 ]
Yes	110	-96.5	6.87	24	44	7	11	61.2	ENSP00000324422	ZYX:p , zyxin [ Source: HGNC 13200 ]
Yes	111	-94.8	7.49	53	98	7	13	18.1	ENSP00000254801	IGJ:p , immunoglobulin J polypeptide, linker protein for immunoglobulin alpha and mu polypeptides [ Source: HGNC 5713 ] ...
Yes	112	-91.7	7.89	45	71	4	12	12.6	ENSP00000420118	immunoglobulin kappa variable 3-11 [ Source: HGNC 5815 ]
Yes	113	-88.8	7.88	17	27	1	2	12.6	ENSP00000374812	immunoglobulin kappa variable 3D-11 [ Source: HGNC 5823 ]
Yes	114	-86.3	6.58	16	21	7	8	77.2	ENSP00000331544	FBLN1:p , fibulin 1 [ Source: HGNC 3600 ]
Yes	115	-85.7	7.81	40	60	7	30	12.5	ENSP00000374787	immunoglobulin kappa variable 3-15 [ Source: HGNC 5816 ]
Yes	116	-79.4	7.16	16	23	6	15	62.2	ENSP00000345968	PGLYRP2:p , peptidoglycan recognition protein 2 [ Source: HGNC 30013 ]
Yes	117	-76.3	6.64	22	34	7	11	51.2	ENSP00000380189	CFP:p , complement factor properdin [ Source: HGNC 8864 ]
Yes	119	-75.7	7.98	50	53	5	22	12.8	ENSP00000420020	immunoglobulin kappa variable 1-33 [ Source: HGNC 5737 ]
Yes	120	-74.2	7.56	36	51	7	21	9.3	ENSP00000465356	APOC1:p , apolipoprotein C-I [ Source: HGNC 607 ]
Yes	121	-73.6	7.39	29	41	6	10	13	ENSP00000375022	immunoglobulin heavy variable 3-30 [ Source: HGNC 5591 ]
Yes	122	-73.3	6.51	16	18	5	5	39.4	ENSP00000336927	ALDOA:p , aldolase A, fructose-bisphosphate [ Source: HGNC 414 ]
Yes	123	-72.7	7.66	40	100+	7	16	12.6	ENSP00000374850	immunoglobulin lambda variable 3-10 [ Source: HGNC 5897 ]
Yes	124	-72.5	7.95	49	52	4	4	12.8	ENSP00000418357	immunoglobulin kappa variable 1-17 [ Source: HGNC 5733 ]
Yes	125	-72.4	7.35	25	61	6	12	25.4	ENSP00000255040	APCS:p , amyloid P component, serum [ Source: HGNC 584 ]
Yes	126	-71	6.83	65	100+	5	7	13.1	ENSP00000374820	immunoglobulin lambda variable 6-57 [ Source: HGNC 5927 ]
Yes	127	-70.6	6.61	13	30	6	8	43.2	ENSP00000420939	SEPP1:p , selenoprotein P, plasma, 1 [ Source: HGNC 10751 ]
Yes	129	-65.6	7.96	13	14	1	3	12.7	ENSP00000419058	immunoglobulin kappa variable 1-39 (gene/pseudogene) [ Source: HGNC 5740 ]
Yes	130	-65.4	7.1	46	78	6	14	14.7	ENSP00000278222	SAA4:p , serum amyloid A4, constitutive [ Source: HGNC 10516 ]
Yes	131	-64.9	8.08	55	84	6	35	12.2	ENSP00000374832	immunoglobulin lambda variable 1-44 [ Source: HGNC 5879 ]
Yes	132	-64.2	6.56	20	29	5	5	37.1	ENSP00000249364	CALU:p , calumenin [ Source: HGNC 1458 ]
Yes	133	-64.1	6.83	9	11	6	10	103	ENSP00000193403	ACTN1:p , actinin, alpha 1 [ Source: HGNC 163 ]
Yes	134	-63.4	8.21	44	64	6	27	13.4	ENSP00000374778	immunoglobulin kappa variable 4-1 [ Source: HGNC 5834 ]
Yes	135	-63.1	6.66	17	27	2	3	30.8	ENSP00000356394	CFHR1:p , complement factor H-related 1 [ Source: HGNC 4888 ]
Yes	136	-62.2	6.52	6.1	8	5	5	188.2	ENSP00000223642	C5:p , complement component 5 [ Source: HGNC 1331 ]
Yes	137	-60.5	7.56	31	43	4	11	12.7	ENSP00000375042	immunoglobulin heavy variable 1-69 [ Source: HGNC 5558 ]
Yes	138	-60.4	7.09	13	32	5	10	60.5	ENSP00000319464	CPN2:p , carboxypeptidase N, polypeptide 2 [ Source: HGNC 2313 ]
Yes	140	-60.3	6.69	42	59	6	9	23	ENSP00000360519	RBP4:p , retinol binding protein 4, plasma [ Source: HGNC 9922 ]
Yes	141	-59.3	7.74	53	78	4	21	12.4	ENSP00000374843	immunoglobulin lambda variable 3-21 [ Source: HGNC 5905 ]
Yes	142	-59.1	8.17	10	16	1	2	12.3	ENSP00000374829	immunoglobulin lambda variable 1-47 [ Source: HGNC 5880 ]
Yes	143	-57.7	7	40	75	5	10	13.2	ENSP00000418138	immunoglobulin kappa variable 2-30 [ Source: HGNC 5785 ]
Yes	144	-57.7	6.47	23	24	4	5	22.3	ENSP00000224181	C8G:p , complement component 8, gamma polypeptide [ Source: HGNC 1354 ]
Yes	145	-57.3	6.57	9.1	13	4	5	66.9	ENSP00000360281	C8B:p , complement component 8, beta polypeptide [ Source: HGNC 1353 ]
Yes	146	-57.3	7.09	48	71	6	7	15	ENSP00000225655	PFN1:p , profilin 1 [ Source: HGNC 8881 ]
Yes	147	-57.2	6.84	32	47	4	8	23.2	ENSP00000218388	TIMP1:p , TIMP metallopeptidase inhibitor 1 [ Source: HGNC 11820 ]
Yes	148	-56.2	6.57	15	22	6	6	50.1	ENSP00000336799	TUBA1B:p , tubulin, alpha 1b [ Source: HGNC 18809 ]
Yes	149	-55.8	7.05	52	62	4	12	13.5	ENSP00000348918	SAA1:p , serum amyloid A1 [ Source: HGNC 10513 ]
Yes	150	-55.7	6.74	59	100+	5	7	12.6	ENSP00000374849	immunoglobulin lambda variable 2-11 [ Source: HGNC 5887 ]
Yes	151	-55.3	7.24	55	100+	4	12	12.6	ENSP00000374847	immunoglobulin lambda variable 2-14 [ Source: HGNC 5888 ]
Yes	152	-54.9	6.88	14	33	6	10	38.4	ENSP00000266718	LUM:p , lumican [ Source: HGNC 6724 ]
Yes	153	-54.4	6.25	3.5	5	4	4	151.2	ENSP00000216286	NID2:p , nidogen 2 (osteonidogen) [ Source: HGNC 13389 ]
Yes	154	-54.3	6.72	15	24	4	7	48.4	ENSP00000181383	CPB2:p , carboxypeptidase B2 (plasma) [ Source: HGNC 2300 ]
Yes	155	-53.5	6.87	12	24	3	3	53.5	ENSP00000266542	C1RL:p , complement component 1, r subcomponent-like [ Source: HGNC 21265 ]
Yes	157	-53.1	7.18	19	28	5	10	26.4	ENSP00000423689	C1QB:p , complement component 1, q subcomponent, B chain [ Source: HGNC 1242 ]
Yes	158	-52.9	6.78	10	15	4	7	47.1	ENSP00000305675	SDPR:p , serum deprivation response [ Source: HGNC 10690 ]
Yes	159	-52.7	6.38	8.6	13	4	7	87	ENSP00000452786	ITGB3:p , integrin, beta 3 (platelet glycoprotein IIIa, antigen CD61) [ Source: HGNC 6156 ]
Yes	160	-50.9	6.84	10	19	6	9	61.1	ENSP00000308107	HPSE:p , heparanase [ Source: HGNC 5164 ]
Yes	161	-49.7	6.7	3.2	5	5	6	226.4	ENSP00000321334	LPA:p , lipoprotein, Lp(a) [ Source: HGNC 6667 ]
Yes	162	-49.1	7.8	55	83	5	14	12.4	ENSP00000374834	immunoglobulin lambda variable 1-40 [ Source: HGNC 5877 ]
Yes	163	-48.6	7.23	40	63	3	4	12.8	ENSP00000375014	immunoglobulin heavy variable 1-18 [ Source: HGNC 5549 ]
Yes	164	-47.9	6.73	51	100+	4	7	12.5	ENSP00000374852	immunoglobulin lambda variable 2-8 [ Source: HGNC 5895 ]
Yes	166	-47.6	7.73	53	80	4	21	12.6	ENSP00000374825	immunoglobulin lambda variable 1-51 [ Source: HGNC 5882 ]
Yes	167	-46.9	7.09	69	100+	3	5	12	ENSP00000374844	immunoglobulin lambda variable 3-19 [ Source: HGNC 5903 ]
Yes	169	-46.5	5.98	9.8	14	6	6	75.5	ENSP00000356382	F13B:p , coagulation factor XIII, B polypeptide [ Source: HGNC 3534 ]
Yes	170	-45.8	7.22	31	33	3	9	12.6	ENSP00000420576	immunoglobulin kappa variable 1-12 [ Source: HGNC 5730 ]
Yes	171	-45.6	7.22	20	22	4	10	25.8	ENSP00000363771	C1QC:p , complement component 1, q subcomponent, C chain [ Source: HGNC 1245 ]
Yes	172	-45.6	7.05	20	49	4	7	20	ENSP00000468139	APOC4-APOC2 readthrough [ Source: HGNC 44426 ]
Yes	173	-45.5	6.66	37	72	4	5	13.2	ENSP00000416201	immunoglobulin heavy variable 3-72 [ Source: HGNC 5622 ]
Yes	174	-45.4	6.93	17	36	4	5	39.7	ENSP00000222381	PON1:p , paraoxonase 1 [ Source: HGNC 9204 ]
Yes	175	-45.1	6.51	6.4	11	4	6	61.2	ENSP00000299427	TPP1:p , tripeptidyl peptidase I [ Source: HGNC 2073 ]
Yes	176	-45.1	7.54	24	33	2	9	12.9	ENSP00000375012	immunoglobulin heavy variable 3-15 [ Source: HGNC 5582 ]
Yes	177	-44.8	6.52	42	52	5	5	16.9	ENSP00000446955	MYL6:p , myosin, light chain 6, alkali, smooth muscle and non-muscle [ Source: HGNC 7587 ]
Yes	178	-43.7	7.41	37	41	3	14	12.8	ENSP00000420436	immunoglobulin kappa variable 1-5 [ Source: HGNC 5741 ]
Yes	179	-42.9	7.07	44	73	3	5	12.2	ENSP00000409413	immunoglobulin kappa variable 2D-40 [ Source: HGNC 5804 ]
Yes	180	-41.8	6.72	14	21	3	4	36.8	ENSP00000394922	GP6:p , glycoprotein VI (platelet) [ Source: HGNC 14388 ]
Yes	181	-41	7.32	12	22	4	8	43.9	ENSP00000380448	APOL1:p , apolipoprotein L, 1 [ Source: HGNC 618 ]
Yes	182	-40.1	6.36	8.6	16	3	5	56.2	ENSP00000361562	CTSA:p , cathepsin A [ Source: HGNC 9251 ]
Yes	183	-39.8	7.14	19	27	4	9	14.2	ENSP00000365083	apolipoprotein M [ Source: HGNC 13916 ]
Yes	184	-39.6	6.37	8.6	11	4	6	55	ENSP00000278505	ENDOD1:p , endonuclease domain containing 1 [ Source: HGNC 29129 ]
Yes	185	-39.2	7.27	15	21	1	6	12.6	ENSP00000375018	immunoglobulin heavy variable 3-23 [ Source: HGNC 5588 ]
Yes	186	-38.7	6.91	16	21	1	4	12.8	ENSP00000375036	immunoglobulin heavy variable 3-53 [ Source: HGNC 5610 ]
Yes	187	-38.2	6.74	15	31	2	2	14.5	ENSP00000467185	APOC4-APOC2 readthrough (NMD candidate) [ Source: HGNC 44426 ]
Yes	188	-37.7	7.07	20	33	1	2	12.9	ENSP00000419353	immunoglobulin kappa variable 2-28 [ Source: HGNC 5783 ]
Yes	189	-37.6	6.46	11	19	4	5	46.3	ENSP00000254722	SERPINF1:p , serpin peptidase inhibitor, clade F (alpha-2 antiplasmin, pigment epithelium derived factor), member 1 [ S ...
Yes	190	-37.4	6.74	6.1	9	3	6	83.2	ENSP00000264870	F13A1:p , coagulation factor XIII, A1 polypeptide [ Source: HGNC 3531 ]
Yes	191	-36.8	6.51	27	34	4	4	24.4	ENSP00000357076	TAGLN2:p , transgelin 2 [ Source: HGNC 11554 ]
Yes	192	-36.7	6.52	9.4	13	2	2	12.8	ENSP00000394447	immunoglobulin heavy variable 3-74 [ Source: HGNC 5624 ]
Yes	193	-36.7	6.1	6	9	3	3	70.9	ENSP00000437125	HSPA8:p , heat shock 70kDa protein 8 [ Source: HGNC 5241 ]
Yes	194	-36	6.81	11	14	3	6	32.9	ENSP00000270879	FCN3:p , ficolin (collagen/fibrinogen domain containing) 3 [ Source: HGNC 3625 ]
Yes	195	-35.4	7.25	36	52	3	8	12.9	ENSP00000375009	immunoglobulin heavy variable 3-9 [ Source: HGNC 5628 ]
Yes	196	-35	6.76	17	25	4	8	31.7	ENSP00000275521	IGFBP3:p , insulin-like growth factor binding protein 3 [ Source: HGNC 5472 ]
Yes	197	-34.9	6.33	10	12	3	3	49.5	ENSP00000384860	FGG:p , fibrinogen gamma chain [ Source: HGNC 3694 ]
Yes	198	-34.8	6.44	3.3	7	4	5	158.4	ENSP00000262919	ATRN:p , attractin [ Source: HGNC 885 ]
Yes	199	-34.7	7.15	46	100+	4	9	10	ENSP00000293272	CCL5:p , chemokine (C-C motif) ligand 5 [ Source: HGNC 10632 ]
Yes	200	-34.6	6.53	25	33	2	2	13.5	ENSP00000256733	SAA2:p , serum amyloid A2 [ Source: HGNC 10514 ]
Yes	202	-33.4	6.62	17	25	3	5	36	ENSP00000229239	GAPDH:p , glyceraldehyde-3-phosphate dehydrogenase [ Source: HGNC 4141 ]
Yes	203	-33	6.34	15	27	3	3	45.1	ENSP00000342850	SERPINA6:p , serpin peptidase inhibitor, clade A (alpha-1 antiproteinase, antitrypsin), member 6 [ Source: HGNC 1540 ]
Yes	204	-32.8	6.85	18	30	2	5	21.3	ENSP00000362219	TREML1:p , triggering receptor expressed on myeloid cells-like 1 [ Source: HGNC 20434 ]
Yes	206	-31.6	7.61	17	22	4	11	47.1	ENSP00000234590	ENO1:p , enolase 1, (alpha) [ Source: HGNC 3350 ]
Yes	207	-31.5	7.21	11	16	2	2	13.1	ENSP00000375034	immunoglobulin heavy variable 3-49 [ Source: HGNC 5607 ]
Yes	209	-31.3	7.74	25	35	1	2	12.3	ENSP00000374826	immunoglobulin lambda variable 1-50 (non-functional) [ Source: HGNC 5881 ]
Yes	210	-30.8	5.92	5.4	8	3	4	72.3	ENSP00000324173	HSPA5:p , heat shock 70kDa protein 5 (glucose-regulated protein, 78kDa) [ Source: HGNC 5238 ]
Yes	212	-29.4	6.76	13	18	3	4	44.3	ENSP00000221930	transforming growth factor, beta 1 [ Source: HGNC 11766 ]
Yes	213	-29.1	6.78	19	32	1	3	13.1	ENSP00000417637	immunoglobulin kappa variable 2D-29 [ Source: HGNC 5800 ]
Yes	214	-29	6.23	6.7	14	3	3	49.4	ENSP00000362778	PI16:p , peptidase inhibitor 16 [ Source: HGNC 21245 ]
Yes	215	-29	7.4	24	70	3	4	14.4	ENSP00000402914	Uncharacterized protein
Yes	216	-28.9	6.6	6.4	13	3	6	62.6	ENSP00000277903	HABP2:p , hyaluronan binding protein 2 [ Source: HGNC 4798 ]
Yes	217	-28.3	6.21	5.6	8	3	3	78.1	ENSP00000413922	ITIH3:p , inter-alpha-trypsin inhibitor heavy chain 3 [ Source: HGNC 6168 ]
Yes	218	-28.1	5.87	7.2	10	3	3	57.5	ENSP00000428340	ANGPT1:p , angiopoietin 1 [ Source: HGNC 484 ]
Yes	219	-26.5	6.41	22	50	3	4	12.9	ENSP00000375005	immunoglobulin heavy variable 4-4 [ Source: HGNC 5652 ]
Yes	220	-26.2	5.84	8.6	14	3	3	48.2	ENSP00000411701	DBNL:p , drebrin-like [ Source: HGNC 2696 ]
Yes	221	-25.4	6.37	27	29	2	3	12.6	ENSP00000374810	immunoglobulin kappa variable 1D-13 [ Source: HGNC 5747 ]
Yes	222	-25.3	6.98	15	18	3	6	22.9	ENSP00000329312	IGLL1:p , immunoglobulin lambda-like polypeptide 1 [ Source: HGNC 5870 ]
Yes	223	-25.2	5.85	8.7	11	4	4	56.7	ENSP00000300289	PDIA3:p , protein disulfide isomerase family A, member 3 [ Source: HGNC 4606 ]
Yes	224	-25.1	6.05	8.4	10	2	3	60.8	ENSP00000327116	EHD3:p , EH-domain containing 3 [ Source: HGNC 3244 ]
Yes	225	-24.6	6.57	6.4	9	4	6	57	ENSP00000215727	SERPIND1:p , serpin peptidase inhibitor, clade D (heparin cofactor), member 1 [ Source: HGNC 4838 ]
Yes	226	-24.5	6.11	8.9	14	2	2	42	ENSP00000404288	FETUB:p , fetuin B [ Source: HGNC 3658 ]
Yes	227	-24.3	6.79	40	75	2	5	13.1	ENSP00000419300	immunoglobulin kappa variable 2-24 [ Source: HGNC 5781 ]
Yes	228	-24.2	6.7	8.6	11	3	3	75.4	ENSP00000339950	FERMT3:p , fermitin family member 3 [ Source: HGNC 23151 ]
Yes	229	-23.8	6.58	14	16	2	4	20.8	ENSP00000250559	RAP1B:p , member of RAS oncogene family [ Source: HGNC 9857 ]
Yes	230	-23.4	5.85	11	19	2	2	40.1	ENSP00000234313	PLEK:p , pleckstrin [ Source: HGNC 9070 ]
Yes	231	-23.4	6.45	11	19	3	4	23.7	ENSP00000300026	PPIB:p , peptidylprolyl isomerase B (cyclophilin B) [ Source: HGNC 9255 ]
Yes	232	-23.1	6.11	26	53	2	2	11.2	ENSP00000445788	ENO2:p , enolase 2 (gamma, neuronal) [ Source: HGNC 3353 ]
Yes	233	-22.4	7.53	19	26	1	10	10.4	ENSP00000396505	no protein text annotation available
Yes	234	-22.1	7.83	2.6	4	1	13	129.9	ENSP00000355751	THBS2:p , thrombospondin 2 [ Source: HGNC 11786 ]
Yes	235	-21.6	6.05	8.2	14	3	3	51.4	ENSP00000299421	ILK:p , integrin-linked kinase [ Source: HGNC 6040 ]
Yes	236	-21.5	5.81	6.8	8	2	2	37.2	ENSP00000331775	LIMS1:p , LIM and senescent cell antigen-like domains 1 [ Source: HGNC 6616 ]
Yes	237	-20.3	5.78	2.3	4	2	2	106.6	ENSP00000369677	EMILIN1:p , elastin microfibril interfacer 1 [ Source: HGNC 19880 ]
Yes	238	-19.6	6.72	27	52	2	4	12.7	ENSP00000374845	immunoglobulin lambda variable 2-18 [ Source: HGNC 5889 ]
Yes	239	-19.3	6.24	36	39	2	3	12.5	ENSP00000374836	immunoglobulin lambda variable 1-36 [ Source: HGNC 5876 ]
Yes	240	-18.2	5.91	14	20	2	2	22.8	ENSP00000248553	HSPB1:p , heat shock 27kDa protein 1 [ Source: HGNC 5246 ]
Yes	241	-17.9	5.95	2.4	4	2	2	113.3	ENSP00000262407	ITGA2B:p , integrin, alpha 2b (platelet glycoprotein IIb of IIb/IIIa complex, antigen CD41) [ Source: HGNC 6138 ]
Yes	242	-17.6	6.64	4	8	2	4	71.5	ENSP00000329380	GP1BA:p , glycoprotein Ib (platelet), alpha polypeptide [ Source: HGNC 4439 ]
Yes	243	-16.7	5.64	1.9	3	2	2	75.7	ENSP00000383690	MASP2:p , mannan-binding lectin serine peptidase 2 [ Source: HGNC 6902 ]
Yes	244	-16.7	6.23	16	21	2	3	23	ENSP00000228945	ARHGDIB:p , Rho GDP dissociation inhibitor (GDI) beta [ Source: HGNC 679 ]
Yes	245	-16.5	6.21	4.1	5	2	3	58	ENSP00000455736	PKM:p , pyruvate kinase, muscle [ Source: HGNC 9021 ]
Yes	246	-16.5	6.31	18	24	2	3	15.8	ENSP00000381448	CST3:p , cystatin C [ Source: HGNC 2475 ]
Yes	247	-16.4	5.88	3.6	5	2	2	82.5	ENSP00000356574	QSOX1:p , quiescin Q6 sulfhydryl oxidase 1 [ Source: HGNC 9756 ]
Yes	248	-16.4	5.73	5.3	8	2	2	59.7	ENSP00000241052	CAT:p , catalase [ Source: HGNC 1516 ]
Yes	250	-15.8	6.27	15	21	1	2	12.8	ENSP00000375045	immunoglobulin heavy variable 3-73 [ Source: HGNC 5623 ]
Yes	251	-15.8	6.25	31	32	2	2	12.4	ENSP00000374791	immunoglobulin kappa variable 6-21 (non-functional) [ Source: HGNC 5836 ]
Yes	252	-15.6	5.79	20	23	2	2	15.9	ENSP00000270142	SOD1:p , superoxide dismutase 1, soluble [ Source: HGNC 11179 ]
Yes	256	-14.8	6.06	4	6	1	2	31.1	ENSP00000387988	MST1:p , macrophage stimulating 1 (hepatocyte growth factor-like) [ Source: HGNC 7380 ]
Yes	257	-14.5	5.89	13	15	2	2	30.8	ENSP00000229270	TPI1:p , triosephosphate isomerase 1 [ Source: HGNC 12009 ]
Yes	258	-14.4	6.09	7.8	20	2	3	43.6	ENSP00000236147	SELL:p , selectin L [ Source: HGNC 10720 ]
Yes	259	-14.3	6.95	14	21	2	4	18.5	ENSP00000432660	CFL1:p , cofilin 1 (non-muscle) [ Source: HGNC 1874 ]
Yes	260	-14.2	6.15	6.9	12	2	2	40.4	ENSP00000415840	no protein text annotation available
Yes	261	-13.7	5.86	34	56	2	2	19.8	ENSP00000462171	MYL12A:p , myosin, light chain 12A, regulatory, non-sarcomeric [ Source: HGNC 16701 ]
Yes	262	-13.7	6.13	15	29	2	4	22.2	ENSP00000383889	PDGFA:p , platelet-derived growth factor alpha polypeptide [ Source: HGNC 8799 ]
Yes	263	-13.7	5.79	4.3	6	2	2	48.1	ENSP00000320866	CALR:p , calreticulin [ Source: HGNC 1455 ]
Yes	264	-13.7	5.68	3.8	6	2	2	53.2	ENSP00000261401	CORO1C:p , coronin, actin binding protein, 1C [ Source: HGNC 2254 ]
Yes	265	-13.7	6.78	51	56	1	3	3.9	ENSP00000405285	HSPB1:p , heat shock 27kDa protein 1 [ Source: HGNC 5246 ]
Yes	266	-13.6	5.69	11	16	2	2	27.3	ENSP00000330382	PDGFB:p , platelet-derived growth factor beta polypeptide [ Source: HGNC 8800 ]
Yes	268	-13	5.92	2.3	3	2	2	92.3	ENSP00000230036	GPLD1:p , glycosylphosphatidylinositol specific phospholipase D1 [ Source: HGNC 4459 ]
Yes	269	-12.8	6.29	5.1	7	2	2	50.3	ENSP00000217133	TUBB1:p , tubulin, beta 1 class VI [ Source: HGNC 16257 ]
Yes	275	-11.4	5.78	2.4	4	2	2	65.3	ENSP00000262776	LGALS3BP:p , lectin, galactoside-binding, soluble, 3 binding protein [ Source: HGNC 6564 ]
Yes	278	-10.7	6.76	12	60	1	2	12.9	ENSP00000374818	immunoglobulin lambda variable 8-61 [ Source: HGNC 5931 ]
Yes	282	-10.2	6.61	2.2	3	2	3	117.1	ENSP00000450444	HEATR4:p , HEAT repeat containing 4 [ Source: HGNC 16761 ]
Yes	295	-8.1	5.39	4.7	7	2	2	64.4	ENSP00000256785	CFHR5:p , complement factor H-related 5 [ Source: HGNC 24668 ]
Yes	296	-8.1	6.02	3.7	5	2	2	54.7	ENSP00000364709	F10:p , coagulation factor X [ Source: HGNC 3528 ]
Yes	303	-7.2	7.21	15	18	1	4	12.8	ENSP00000374782	immunoglobulin kappa variable 3-7 (non-functional) [ Source: HGNC 5821 ]
Yes	321	-5	5.53	4.1	5	1	2	60.6	ENSP00000320516	EHD1:p , EH-domain containing 1 [ Source: HGNC 3242 ]
Yes	328	-4.1	6.12	6.7	8	1	2	18.6	ENSP00000223271	RARRES2:p , retinoic acid receptor responder (tazarotene induced) 2 [ Source: HGNC 9868 ]
Yes	340	-2.4	6.57	5.5	9	1	2	14.4	ENSP00000449875	no protein text annotation available
Yes	349	-1.8	6.51	1.1	1	1	2	72.2	ENSP00000469623	ZNF587B:p , zinc finger protein 587B [ Source: HGNC 37142 ]
Yes	354	-1.6	6.64	2.9	4	1	2	49.2	ENSP00000316632	GALK2:p , galactokinase 2 [ Source: HGNC 4119 ]
Yes	357	-1.6	7.01	0.9	2	1	2	101.6	ENSP00000381628	PCDHA12:p , protocadherin alpha 12 [ Source: HGNC 8666 ]
Yes	359	-1.5	6.75	0.4	1	1	2	301.5	ENSP00000402033	PDZD2:p , PDZ domain containing 2 [ Source: HGNC 18486 ]
Yes	363	-1.5	6.3	15	19	1	3	12.8	ENSP00000345679	CAV2:p , caveolin 2 [ Source: HGNC 1528 ]
Yes	364	-1.5	6.22	1.4	2	1	2	130.1	ENSP00000354483	DUSP27:p , dual specificity phosphatase 27 (putative) [ Source: HGNC 25034 ]
Yes	368	-1.3	6.37	1.6	2	1	2	50.2	ENSP00000355372	IFT81:p , intraflagellar transport 81 homolog (Chlamydomonas) [ Source: HGNC 14313 ]
No	34	-376.7	7.89	1.6	2	1	1	103.8	ENSP00000417824	ITIH4:p , inter-alpha-trypsin inhibitor heavy chain family, member 4 [ Source: HGNC 6169 ]
No	61	-188.7	8.34	4.3	5	1	1	41.7	ENSP00000349960	ACTB:p , actin, beta [ Source: HGNC 132 ]
No	94	-126.2	8.24	8.1	12	1	1	21.8	ENSP00000462823	ACTG1:p , actin, gamma 1 [ Source: HGNC 144 ]
No	97	-119.8	7.92	7.5	9	1	1	16	ENSP00000369654	HBD:p , hemoglobin, delta [ Source: HGNC 4829 ]
No	118	-75.9	7.44	5.2	9	1	1	37.3	ENSP00000356395	CFHR3:p , complement factor H-related 3 [ Source: HGNC 16980 ]
No	128	-67.5	6.61	6.3	11	1	1	45	ENSP00000376642	ZYX:p , zyxin [ Source: HGNC 13200 ]
No	139	-60.4	7.94	6.9	10	1	1	12.5	ENSP00000374805	immunoglobulin kappa variable 3D-20 [ Source: HGNC 5825 ]
No	156	-53.2	7.95	17	18	1	1	12.6	ENSP00000417344	immunoglobulin kappa variable 1-16 [ Source: HGNC 5732 ]
No	165	-47.8	6.85	4.6	6	1	1	33.2	ENSP00000271850	TPM3:p , tropomyosin 3 [ Source: HGNC 12012 ]
No	168	-46.6	6.34	9.3	20	1	1	26.1	ENSP00000420367	CP:p , ceruloplasmin (ferroxidase) [ Source: HGNC 2295 ]
No	201	-34	7.19	23	23	1	1	11	ENSP00000452662	immunoglobulin kappa variable 2D-28 [ Source: HGNC 5799 ]
No	205	-32.7	6.56	3.5	5	1	1	32.8	ENSP00000288398	TPM1:p , tropomyosin 1 (alpha) [ Source: HGNC 12010 ]
No	208	-31.3	6.96	15	22	1	1	12.3	ENSP00000374851	immunoglobulin lambda variable 3-9 (gene/pseudogene) [ Source: HGNC 5918 ]
No	211	-30	5.99	2.6	3	1	1	104.8	ENSP00000252699	ACTN4:p , actinin, alpha 4 [ Source: HGNC 166 ]
No	249	-16.2	6.14	11	11	1	1	13.5	ENSP00000389906	PDIA3:p , protein disulfide isomerase family A, member 3 [ Source: HGNC 4606 ]
No	253	-15	5.5	3.1	4	1	1	47	ENSP00000280193	VEGFC:p , vascular endothelial growth factor C [ Source: HGNC 12682 ]
No	254	-15	5.59	3.8	5	1	1	47.3	ENSP00000263238	ACTR3:p , ARP3 actin-related protein 3 homolog (yeast) [ Source: HGNC 170 ]
No	255	-15	5.86	2.2	3	1	1	97.4	ENSP00000312435	dystroglycan 1 (dystrophin-associated glycoprotein 1) [ Source: HGNC 2666 ]
No	267	-13.2	5.45	13	24	1	1	17.6	ENSP00000381057	RNASE1:p , ribonuclease, RNase A family, 1 (pancreatic) [ Source: HGNC 10044 ]
No	270	-12.3	5.48	2.9	4	1	1	49.6	ENSP00000339001	TUBB:p , tubulin, beta class I [ Source: HGNC 20778 ]
No	271	-12.1	5.76	4	8	1	1	47.4	ENSP00000374998	immunoglobulin heavy constant delta [ Source: HGNC 5480 ]
No	272	-11.7	5.65	8.9	12	1	1	25	ENSP00000342026	PRDX6:p , peroxiredoxin 6 [ Source: HGNC 16753 ]
No	273	-11.7	6.76	7	11	1	1	49.9	ENSP00000369784	TUBAL3:p , tubulin, alpha-like 3 [ Source: HGNC 23534 ]
No	274	-11.7	6.57	0.6	1	1	1	232.4	ENSP00000353590	MYH10:p , myosin, heavy chain 10, non-muscle [ Source: HGNC 7568 ]
No	276	-11	5.77	2.6	4	1	1	54.6	ENSP00000378058	EFEMP1:p , EGF containing fibulin-like extracellular matrix protein 1 [ Source: HGNC 3218 ]
No	277	-10.7	5.87	14	18	1	1	10.4	ENSP00000270792	SH3BGRL3:p , SH3 domain binding glutamic acid-rich protein like 3 [ Source: HGNC 15568 ]
No	279	-10.5	5.27	7.3	14	1	1	25.5	ENSP00000322837	TMEM40:p , transmembrane protein 40 [ Source: HGNC 25620 ]
No	280	-10.3	5.4	4.2	6	1	1	34	ENSP00000291744	FCN2:p , ficolin (collagen/fibrinogen domain containing lectin) 2 [ Source: HGNC 3624 ]
No	281	-10.2	5.39	13	60	1	1	12.4	ENSP00000374833	immunoglobulin lambda variable 7-43 [ Source: HGNC 5929 ]
No	283	-10.1	5.79	4.3	5	1	1	38.1	ENSP00000356954	CTGF:p , connective tissue growth factor [ Source: HGNC 2500 ]
No	284	-9.9	5.36	15	22	1	1	8.7	ENSP00000401698	IGFBP2:p , insulin-like growth factor binding protein 2, 36kDa [ Source: HGNC 5471 ]
No	285	-9.9	5.73	7.4	12	1	1	19.9	ENSP00000465404	PARK7:p , parkinson protein 7 [ Source: HGNC 16369 ]
No	286	-9.7	5.41	2.2	3	1	1	79.6	ENSP00000439156	COMP:p , cartilage oligomeric matrix protein [ Source: HGNC 2227 ]
No	287	-9.5	6.3	4.1	7	1	1	52	ENSP00000234071	PROC:p , protein C (inactivator of coagulation factors Va and VIIIa) [ Source: HGNC 9451 ]
No	288	-9.2	5.88	2.4	3	1	1	51.7	ENSP00000218099	F9:p , coagulation factor IX [ Source: HGNC 3551 ]
No	289	-9.1	5.35	3.4	4	1	1	44.8	ENSP00000305995	PGK2:p , phosphoglycerate kinase 2 [ Source: HGNC 8898 ]
No	290	-9.1	5.59	5.1	11	1	1	40.1	ENSP00000304236	CD14 molecule [ Source: HGNC 1628 ]
No	291	-8.9	6.09	3.9	10	1	1	25.4	ENSP00000371958	CD9 molecule [ Source: HGNC 1709 ]
No	292	-8.6	5.88	7.4	9	1	1	16.5	ENSP00000261267	LYZ:p , lysozyme [ Source: HGNC 6740 ]
No	293	-8.4	5.56	5.3	8	1	1	27.7	ENSP00000379287	YWHAZ:p , tyrosine 3-monooxygenase/tryptophan 5-monooxygenase activation protein, zeta polypeptide [ Source: HGNC 12855 ...
No	294	-8.4	5.83	2	4	1	1	79.2	ENSP00000336792	MASP1:p , mannan-binding lectin serine peptidase 1 (C4/C2 activating component of Ra-reactive factor) [ Source: HGNC 69 ...
No	297	-7.7	5.85	3	7	1	1	39.4	ENSP00000263398	CD44 molecule (Indian blood group) [ Source: HGNC 1681 ]
No	298	-7.7	4.9	5.3	10	1	1	26.7	ENSP00000389235	ESAM:p , endothelial cell adhesion molecule [ Source: HGNC 17474 ]
No	299	-7.7	5.49	7.3	10	1	1	29.2	ENSP00000264203	CAPZB:p , capping protein (actin filament) muscle Z-line, beta [ Source: HGNC 1491 ]
No	300	-7.6	5.82	4	6	1	1	35.4	ENSP00000381250	APOF:p , apolipoprotein F [ Source: HGNC 615 ]
No	301	-7.5	5.84	3.1	6	1	1	46.3	ENSP00000329374	SERPINA7:p , serpin peptidase inhibitor, clade A (alpha-1 antiproteinase, antitrypsin), member 7 [ Source: HGNC 11583 ] ...
No	302	-7.4	5.56	8	23	1	1	19.5	ENSP00000463199	ICAM2:p , intercellular adhesion molecule 2 [ Source: HGNC 5345 ]
No	304	-6.8	5.43	4.1	5	1	1	36.7	ENSP00000357922	C1orf56:p , chromosome 1 open reading frame 56 [ Source: HGNC 26045 ]
No	305	-6.8	5.13	19	21	1	1	11.4	ENSP00000343683	SNCA:p , synuclein, alpha (non A4 component of amyloid precursor) [ Source: HGNC 11138 ]
No	306	-6.5	6.08	2.2	5	1	1	61.3	ENSP00000388212	BTD:p , biotinidase [ Source: HGNC 1122 ]
No	307	-6.2	5.1	5.7	8	1	1	28.9	ENSP00000430656	CA1:p , carbonic anhydrase I [ Source: HGNC 1368 ]
No	308	-6.1	5.5	17	19	1	1	21	ENSP00000261313	PEBP1:p , phosphatidylethanolamine binding protein 1 [ Source: HGNC 8630 ]
No	309	-6.1	4.93	10	15	1	1	16.5	ENSP00000336762	ANG:p , angiogenin, ribonuclease, RNase A family, 5 [ Source: HGNC 483 ]
No	310	-5.9	5.31	2.4	5	1	1	63.5	ENSP00000053867	GRN:p , granulin [ Source: HGNC 4601 ]
No	311	-5.8	5.73	8.7	11	1	1	26.9	ENSP00000364940	CLIC1:p , chloride intracellular channel 1 [ Source: HGNC 2062 ]
No	312	-5.7	5.38	2.8	4	1	1	69	ENSP00000376776	DBH:p , dopamine beta-hydroxylase (dopamine beta-monooxygenase) [ Source: HGNC 2689 ]
No	313	-5.7	5.22	8.6	12	1	1	23.3	ENSP00000381607	GSTP1:p , glutathione S-transferase pi 1 [ Source: HGNC 4638 ]
No	314	-5.4	5.84	4	6	1	1	48.5	ENSP00000450838	SERPINA4:p , serpin peptidase inhibitor, clade A (alpha-1 antiproteinase, antitrypsin), member 4 [ Source: HGNC 8948 ]
No	315	-5.4	5.83	11	16	1	1	11.3	ENSP00000296026	CXCL3:p , chemokine (C-X-C motif) ligand 3 [ Source: HGNC 4604 ]
No	316	-5.3	5.73	1.7	2	1	1	58.1	ENSP00000378394	PSAP:p , prosaposin [ Source: HGNC 9498 ]
No	317	-5.3	5.88	4.5	7	1	1	24	ENSP00000419306	C6orf25:p , chromosome 6 open reading frame 25 [ Source: HGNC 13937 ]
No	318	-5.2	5.13	8.3	13	1	1	20.6	ENSP00000356275	CSRP1:p , cysteine and glycine-rich protein 1 [ Source: HGNC 2469 ]
No	319	-5.1	5.59	1.5	2	1	1	88.5	ENSP00000381246	PCSK6:p , proprotein convertase subtilisin/kexin type 6 [ Source: HGNC 8569 ]
No	320	-5	5.07	2	2	1	1	89.3	ENSP00000351777	VCP:p , valosin containing protein [ Source: HGNC 12666 ]
No	322	-4.8	5.72	7.6	10	1	1	12.9	ENSP00000376800	MTPN:p , myotrophin [ Source: HGNC 15667 ]
No	323	-4.8	5.48	4.4	7	1	1	20.1	ENSP00000370802	insulin-like growth factor 2 (somatomedin A) [ Source: HGNC 5466 ]
No	324	-4.7	5.82	8.4	16	1	1	21	ENSP00000360687	PTGDS:p , prostaglandin D2 synthase 21kDa (brain) [ Source: HGNC 9592 ]
No	325	-4.7	5.7	3.6	5	1	1	33.8	ENSP00000346300	CRKL:p , v-crk avian sarcoma virus CT10 oncogene homolog-like [ Source: HGNC 2363 ]
No	326	-4.5	5.9	3.4	8	1	1	32.7	ENSP00000356946	FCGR3A:p , Fc fragment of IgG, low affinity IIIa, receptor (CD16a) [ Source: HGNC 3619 ]
No	327	-4.2	5.63	1.7	2	1	1	52.3	ENSP00000359446	CPN1:p , carboxypeptidase N, polypeptide 1 [ Source: HGNC 2312 ]
No	329	-3.7	5.15	4.3	7	1	1	49.5	ENSP00000264005	LCAT:p , lecithin-cholesterol acyltransferase [ Source: HGNC 6522 ]
No	330	-3.5	5.42	1.2	2	1	1	74.7	ENSP00000302728	GUSB:p , glucuronidase, beta [ Source: HGNC 4696 ]
No	331	-3.5	5.21	1.6	3	1	1	52.4	ENSP00000271526	papillary renal cell carcinoma (translocation-associated) [ Source: HGNC 9343 ]
No	332	-3.5	5.29	7	29	1	1	12.5	ENSP00000215754	MIF:p , macrophage migration inhibitory factor (glycosylation-inhibiting factor) [ Source: HGNC 7097 ]
No	333	-3.4	6.17	6.4	10	1	1	19	ENSP00000238875	LGALSL:p , lectin, galactoside-binding-like [ Source: HGNC 25012 ]
No	334	-3.4	5.39	4.9	8	1	1	21.9	ENSP00000426906	no protein text annotation available
No	335	-3.3	5.52	1.8	3	1	1	44.7	ENSP00000364697	PROZ:p , protein Z, vitamin K-dependent plasma glycoprotein [ Source: HGNC 9460 ]
No	336	-3	4.77	8.3	11	1	1	12.2	ENSP00000359693	FKBP1C:p , FK506 binding protein 1C [ Source: HGNC 21376 ]
No	337	-2.6	5.35	5.6	7	1	1	20.5	ENSP00000228825	ARPC3:p , actin related protein 2/3 complex, subunit 3, 21kDa [ Source: HGNC 706 ]
No	338	-2.5	5.87	1.9	7	1	1	44.9	ENSP00000333298	LAMP1:p , lysosomal-associated membrane protein 1 [ Source: HGNC 6499 ]
No	339	-2.5	5.22	2.4	4	1	1	39.8	ENSP00000245932	vasodilator-stimulated phosphoprotein [ Source: HGNC 12652 ]
No	341	-2.3	5.93	2.6	4	1	1	67.8	ENSP00000353408	MSN:p , moesin [ Source: HGNC 7373 ]
No	342	-2.2	6.53	40	45	1	1	7.1	ENSP00000466104	Uncharacterized protein
No	343	-2.2	6.15	6.1	8	1	1	23.6	ENSP00000470246	RAB4B:p , member RAS oncogene family [ Source: HGNC 9782 ]
No	344	-2.1	5.66	5.7	12	1	1	33.2	ENSP00000187762	TMEM38A:p , transmembrane protein 38A [ Source: HGNC 28462 ]
No	345	-2	4.98	0.9	1	1	1	129.2	ENSP00000424316	EGF:p , epidermal growth factor [ Source: HGNC 3229 ]
No	346	-1.9	5.8	0.5	1	1	1	204.6	ENSP00000340510	PPL:p , periplakin [ Source: HGNC 9273 ]
No	347	-1.9	4.63	1.7	2	1	1	66.2	ENSP00000427687	WDR1:p , WD repeat domain 1 [ Source: HGNC 12754 ]
No	348	-1.8	5.42	1.6	2	1	1	104.6	ENSP00000473113	CXorf30:p , chromosome X open reading frame 30 [ Source: HGNC 27298 ]
No	350	-1.8	6.02	2.2	3	1	1	146.8	ENSP00000404296	PLEKHA5:p , pleckstrin homology domain containing, family A member 5 [ Source: HGNC 30036 ]
No	351	-1.7	5.45	7.5	9	1	1	35.6	ENSP00000354772	FAM125B:p , multivesicular body subunit 12B [ Source: HGNC 23368 ]
No	352	-1.7	5.72	0.2	0	1	1	470.5	ENSP00000261383	DNAH3:p , dynein, axonemal, heavy chain 3 [ Source: HGNC 2949 ]
No	353	-1.6	6.06	3.4	5	1	1	38.5	ENSP00000348886	STOML2:p , stomatin (EPB72)-like 2 [ Source: HGNC 14559 ]
No	355	-1.6	6.26	1.6	2	1	1	104.9	ENSP00000363241	ZNF618:p , zinc finger protein 618 [ Source: HGNC 29416 ]
No	356	-1.6	5.51	0.8	1	1	1	86.9	ENSP00000263574	APLP2:p , amyloid beta (A4) precursor-like protein 2 [ Source: HGNC 598 ]
No	358	-1.5	5.26	17	21	1	1	16.6	ENSP00000367952	UCMA:p , upper zone of growth plate and cartilage matrix associated [ Source: HGNC 25205 ]
No	360	-1.5	6.13	27	58	1	1	5.9	ENSP00000365278	leukocyte specific transcript 1 [ Source: HGNC 14189 ]
No	361	-1.5	6.95	9.8	14	1	1	18.4	ENSP00000376906	LRRIQ1:p , leucine-rich repeats and IQ motif containing 1 [ Source: HGNC 25708 ]
No	362	-1.5	5.42	2.8	4	1	1	87.1	ENSP00000380460	phospholipase A2-activating protein [ Source: HGNC 9043 ]
No	365	-1.4	7.59	0.8	1	1	1	117.9	ENSP00000265986	IDE:p , insulin-degrading enzyme [ Source: HGNC 5381 ]
No	366	-1.4	5.56	1.7	3	1	1	54.7	ENSP00000362207	CHST3:p , carbohydrate (chondroitin 6) sulfotransferase 3 [ Source: HGNC 1971 ]
No	367	-1.4	5.73	1.6	2	1	1	117.7	ENSP00000380763	MORC2:p , MORC family CW-type zinc finger 2 [ Source: HGNC 23573 ]
No	369	-1.3	5.24	2.5	4	1	1	60.5	ENSP00000320188	ZNF579:p , zinc finger protein 579 [ Source: HGNC 26646 ]
No	370	-1.3	6.73	0.9	2	1	1	169.7	ENSP00000410768	FAM135A:p , family with sequence similarity 135, member A [ Source: HGNC 21084 ]
No	371	-1.2	5.79	1.9	3	1	1	75	ENSP00000318429	CCDC114:p , coiled-coil domain containing 114 [ Source: HGNC 26560 ]
No	372	-1.2	5.75	1.8	2	1	1	106.3	ENSP00000229179	NUP107:p , nucleoporin 107kDa [ Source: HGNC 29914 ]
No	373	-1.2	6.18	2.8	4	1	1	67	ENSP00000316739	NBPF3:p , neuroblastoma breakpoint family, member 3 [ Source: HGNC 25076 ]
No	374	-1.2	5.75	4.3	13	1	1	35.3	ENSP00000375650	MYADM:p , myeloid-associated differentiation marker [ Source: HGNC 7544 ]
No	375	-1.2	6.45	3.5	5	1	1	54.9	ENSP00000298545	AK8:p , adenylate kinase 8 [ Source: HGNC 26526 ]
No	376	-1.2	6.56	2.4	3	1	1	75.3	ENSP00000240123	SORBS3:p , sorbin and SH3 domain containing 3 [ Source: HGNC 30907 ]
No	377	-1.2	5.6	2.6	3	1	1	39.8	ENSP00000332681	LRP2BP:p , LRP2 binding protein [ Source: HGNC 25434 ]
No	378	-1.2	5.96	0.7	1	1	1	211.9	ENSP00000367888	LRP4:p , low density lipoprotein receptor-related protein 4 [ Source: HGNC 6696 ]
No	379	-1.2	6.11	5.9	11	1	1	25.2	ENSP00000392398	GPX5:p , glutathione peroxidase 5 (epididymal androgen-related protein) [ Source: HGNC 4557 ]
No	380	-1.1	6.11	0.7	1	1	1	203.4	ENSP00000317786	MPRIP:p , myosin phosphatase Rho interacting protein [ Source: HGNC 30321 ]
No	381	-1.1	5.98	4.1	6	1	1	28.6	ENSP00000418221	RPL7L1:p , ribosomal protein L7-like 1 [ Source: HGNC 21370 ]
No	382	-1.1	5.7	1.5	2	1	1	76.2	ENSP00000390475	CXXC1:p , CXXC finger protein 1 [ Source: HGNC 24343 ]
No	383	-1.1	5.71	1.3	2	1	1	104.2	ENSP00000414750	SKOR2:p , SKI family transcriptional corepressor 2 [ Source: HGNC 32695 ]
No	384	-1.1	6.11	0.1	0	1	1	1518.2	ENSP00000381008	MUC16:p , mucin 16, cell surface associated [ Source: HGNC 15582 ]
No	385	-1.1	5.51	17	21	1	1	10.4	ENSP00000473213	PLEKHG2:p , pleckstrin homology domain containing, family G (with RhoGef domain) member 2 [ Source: HGNC 29515 ]
No	386	-1.1	5.6	1.1	2	1	1	136.2	ENSP00000365604	ARHGAP21:p , Rho GTPase activating protein 21 [ Source: HGNC 23725 ]
No	387	-1.1	5.49	2	3	1	1	86.2	ENSP00000439084	CPT1A:p , carnitine palmitoyltransferase 1A (liver) [ Source: HGNC 2328 ]
No	388	-1.1	5.39	1.7	3	1	1	45	ENSP00000223095	SERPINE1:p , serpin peptidase inhibitor, clade E (nexin, plasminogen activator inhibitor type 1), member 1 [ Source: HG ...
No	389	-1.1	5.89	0.5	1	1	1	201.1	ENSP00000258888	ALPK3:p , alpha-kinase 3 [ Source: HGNC 17574 ]
No	390	-1	6.04	1	1	1	1	152.4	ENSP00000387784	SOS1:p , son of sevenless homolog 1 (Drosophila) [ Source: HGNC 11187 ]
No	391	-1	5.36	3.5	4	1	1	50.3	ENSP00000367923	SUCLA2:p , succinate-CoA ligase, ADP-forming, beta subunit [ Source: HGNC 11448 ]
No	392	-1	4.74	4	7	1	1	38.4	ENSP00000383814	NEXN:p ,
No	393	-1	5.55	2.7	4	1	1	66	ENSP00000346800	CCDC81:p , No description &nbsp;

## Sheet: enriched domain cateogories
Interpro ID	Domain	log(l)	log(p)	Protein Description*	p-value
IPR013032	EGF-like region, conserved site	9.3	-28.5	27/1 proteins of 936	3.16228e-29
IPR001881	EGF-like calcium-binding	9.2	-21.5	22/0 proteins of 423	3.16228e-22
IPR006210	EGF-like	9.2	-21.5	22/0 proteins of 492	3.16228e-22
IPR006209	EGF	9.2	-17.5	19/0 proteins of 462	3.16228e-18
IPR001314	Peptidase S1A, chymotrypsin	9.4	-16.2	18/0 proteins of 306	6.30957e-17
IPR001254	Peptidase S1 and S6, chymotrypsin/Hap	9.4	-16.2	18/0 proteins of 337	6.30957e-17
IPR000436	Sushi/SCR/CCP	9.5	-16.2	18/0 proteins of 335	6.30957e-17
IPR000742	EGF-like, type 3	9.2	-16.2	18/1 proteins of 654	6.30957e-17
IPR009003	Peptidase, trypsin-like serine and cysteine	9.4	-15	17/0 proteins of 303	1e-15
IPR018114	Peptidase S1/S6, chymotrypsin/Hap, active site	8.8	-13.8	16/0 proteins of 312	1.58489e-14
IPR016060	Complement control module	9.5	-13.8	16/0 proteins of 280	1.58489e-14
IPR000152	EGF-type aspartate/asparagine hydroxylation conserved site	8.2	-12.5	15/0 proteins of 353	3.16228e-13
IPR018097	EGF-like calcium-binding, conserved site	8.2	-10.2	13/0 proteins of 337	6.30957e-11
IPR000884	Thrombospondin, type 1 repeat	9.2	-7	10/0 proteins of 177	1e-07
IPR000215	Protease inhibitor I4, serpin	9	-6	9/0 proteins of 155	1e-06
IPR002035	von Willebrand factor, type A	8.7	-5	8/0 proteins of 322	1e-05
IPR011038	Calycin-like	8.7	-5	8/0 proteins of 94	1e-05
IPR013091	EGF calcium-binding	8.3	-5	8/0 proteins of 228	1e-05
IPR013806	Kringle-like fold	8.8	-4.1	7/0 proteins of 68	7.94328e-05
IPR012336	Thioredoxin-like fold	6.7	-4.1	7/0 proteins of 313	7.94328e-05
IPR008985	Concanavalin A-like lectin/glucanase	9.2	-4.1	7/0 proteins of 384	7.94328e-05
IPR000566	Lipocalin-related protein and Bos/Can/Equ allergen	8.7	-4.1	7/0 proteins of 60	7.94328e-05
IPR008085	Thrombospondin, type 1 repeat, subgroup	9.2	-4.1	7/0 proteins of 112	7.94328e-05
IPR020474	Toll-like receptor, leucine rich repeat	8.1	-4.1	7/1 proteins of 617	7.94328e-05
IPR001611	Leucine-rich repeat	8.1	-4.1	7/0 proteins of 559	7.94328e-05
